# Supplementary material for: STEMIN transcription factor drives selective chromatin remodeling for gene activation within a relaxed chromatin during reprogramming in the moss Physcomitrium patens
Source: Plant J. 2025 Aug 1;123(3):e70386. doi: 10.1111/tpj.70386 (PMC12316476; doi:10.1111/tpj.70386)
Supplement: Supplementary file 2 — Table S1. Quality control of snRNA‐seq and snATAC‐seq of each sample. Table S2. List of genes differentially expressed specifically in reprogramming leaf cells (cluster 1). Table S3. List of 54 STEMIN‐dependent upregulated genes and 108 STEMIN‐dependent downregulated genes in reprogramming leaf cells (cluster 1). [file TPJ-123-0-s001.xlsx]

## Sheet: Table_S1
Table S1. Quality control of snRNA-seq and snATAC-seq of each sample
		Wild type gametopohre	Wild type 3-6 h	Wild type 10-14 h	Wild type 24-36 h +protonemata	∆stemin gametophore	∆stemin 3-6 h	∆stemin 10-14 h	∆stemin 24-36 h +protonemata	Total
Estimated number of cells by Cellranger-ARC		2648	4115	7685	5049	4101	1998	1485	1881	28962
ATAC median high-quality fragments/cell		13368	13358	7134	25511	13817	12222	20949	26803
GEX median genes/cell		1678	1418	1170	1918	1538	1420	2028	1827
GEX valid barcodes		0.834	0.834	0.873	0.922	0.882	0.901	0.79	0.914
GEX reads mapping to reference		0.791	0.784	0.732	0.843	0.832	0.694	0.749	0.826
ATAC reads mapping to reference		0.853	0.897	0.881	0.865	0.859	0.784	0.87	0.824
ATAC TSS enrichment		2.61	3.44	2.88	3.03	2.87	2.32	2.46	3.2
Cells that pass 2nd QC threshholds		2150	3186	3799	4475	3212	1153	1187	1721	20883
*2nd QC:	Mapped ATAC reads/cell > 5000
	1,000 < Mapped RNA reads/cell < 20,000
	Cell TSS enrichment score > 1

## Sheet: Table_S2
Table S2. List of genes differentially expressed specifically in reprogramming leaf cells (cluster 1)
V6 Gene ID	Cluster 1 DGE test (C = upregulated in complete dataset, c = downregulated in complete dataset, W = upregulated in wild type, w = downregulated in wild type, S = upregulated in ∆stemin, s = downregulated in ∆stemin) Upregulated: adjusted p-value < 0.01 and average log2 fold change > 1 Downregulated: adjusted p-value < 0.01 and average log2 fold change < -1	Wild type vs. ∆stemin DGE test		Found among targeted genes of Ishikawa et al., 2019	Tentative annotation (https://phytozome-next.jgi.doe.gov/ [2024/05/20]) by best blast hit to Arabidopsis, Chlamydomonas, and rice genomes
		Average log2 fold change	Adjusted p-value		Best A. thaliana hit	Best C. reinhardtii hit	Best O. sativa hit
Pp6c1-10080	C, W, S	0.778	1			(1 of 26) KOG1187 - Serine/threonine protein kinase
Pp6c1-10100	C, W, S	-0.121	1		carbamoyl phosphate synthetase B	Carbamoyl phosphate synthase, large subunit	carbamoyl-phosphate synthase large chain, putative, expressed
Pp6c1-10160	C, W, S	0.072	1		Mitochondrial substrate carrier family protein	Mitochondrial substrate carrier protein	mitochondrial carrier protein, putative, expressed
Pp6c1-10280	C, W, S	0.314	1		Ribosomal protein L24e family protein	(1 of 1) PTHR10792//PTHR10792:SF8 - 60S RIBOSOMAL PROTEIN L24 // RIBOSOME BIOGENESIS PROTEIN RLP24-RELATED	ribosomal protein L24, putative, expressed
Pp6c1-10570	C	1.019	1				3-dehydroquinate synthase, putative, expressed
Pp6c1-10680	C, W, S	-0.162	1		GroES-like family protein		chaperonin, putative, expressed
Pp6c1-10810	C, W, S	-0.28	1		DNA-directed DNA polymerases	DNA polymerase alpha, catalytic subunit	POLA1 - Putative DNA polymerase alpha catalytic subunit, expressed
Pp6c1-11090	C, W, S	-0.221	1		S15/NS1, RNA-binding protein	Mitochondrial ribosomal protein S15
Pp6c1-1140	C, W, S	0.116	1		Lactoylglutathione lyase / glyoxalase I family protein		glyoxalase/bleomycin resistance protein/dioxygenase, putative, expressed
Pp6c1-11470	C, W, S	-0.392	1		polyribonucleotide nucleotidyltransferase, putative
Pp6c1-1150	C, S	-0.602	1		FTSH protease 3	FtsH-like ATPase/metalloprotease	OsFtsH8 FtsH protease, homologue of AtFtsH3/10, expressed
Pp6c1-11610	S	-0.374	1				expressed protein
Pp6c1-11710	C, W, S	-0.189	1	upregulated-target	P-loop containing nucleoside triphosphate hydrolases superfamily protein	DEAD/DEAH box helicase	DEAD-box ATP-dependent RNA helicase, putative, expressed
Pp6c1-11830	C, W, S	-0.368	1			Bystin-like protein
Pp6c1-11900	C, S	-0.608	1		Ribosomal L18p/L5e family protein		ribosomal L18p/L5e family protein, putative, expressed
Pp6c1-12190	C	0.069	1		glucose-6-phosphate dehydrogenase 2	Glucose-6-phosphate dehydrogenase	glucose-6-phosphate 1-dehydrogenase, chloroplast precursor, putative, expressed
Pp6c1-12380	C, W, S	-0.407	1	upregulated-target
Pp6c1-12530	C, W, S	-0.386	1		GTP binding Elongation factor Tu family protein	Eukaryotic translation elongation factor 1 alpha	elongation factor Tu, putative, expressed
Pp6c1-12550	C, W, S	-0.498	1		histone deacetylase 2B		ZOS5-12 - C2H2 zinc finger protein, expressed
Pp6c1-12580	C, S	0.489	1		syntaxin of plants 124		syntaxin, putative, expressed
Pp6c1-12680	C, W, S	0.348	1	upregulated-target	40s ribosomal protein SA	Cytosolic 80S ribosomal protein Sa	ribosomal protein S2, putative, expressed
Pp6c1-12890	C, S	-0.834	1	upregulated-target
Pp6c1-13430	C, W	0.744	1		COBRA-like protein-7 precursor		COBRA-like protein 7 precursor, putative, expressed
Pp6c1-13680	C, W, S	0.174	1		P-loop containing nucleoside triphosphate hydrolases superfamily protein		ATP-dependent RNA helicase, putative, expressed
Pp6c1-13780	C, W, S	-0.397	1
Pp6c1-13980	C, W	0.924	1		alpha/beta-Hydrolases superfamily protein	(1 of 1) 2.3.1.22 - 2-acylglycerol O-acyltransferase / Monoglyceride acyltransferase	OsPOP20 - Putative Prolyl Oligopeptidase homologue, expressed
Pp6c1-13990	C, W, S	0.175	1			Riboflavin kinase
Pp6c1-14490	C, W, S	-0.39	1
Pp6c1-14800	C, S	-0.229	1		(1 of 1) PTHR31742:SF1 - RPA-INTERACTING PROTEIN		expressed protein
Pp6c1-15050	C, W, S	-0.265	1		Tetratricopeptide repeat (TPR)-like superfamily protein		PPR repeat domain containing protein, putative, expressed
Pp6c1-15220	C, W, S	0.115	1
Pp6c1-15380	C, W, S	-0.496	1		RING/U-box superfamily protein		protein binding protein, putative, expressed
Pp6c1-15400	C, W, S	-0.652	1		elongation factor P (EF-P) family protein	Mitochondrial elongation factor P	elongation factor P, putative, expressed
Pp6c1-15630	C, S	-0.638	1
Pp6c1-16170	C, W	0.613	1		TON1 Recruiting Motif 4
Pp6c1-16990	C, S	-1.174	1
Pp6c1-17370	C, W, S	-0.036	1		tRNA modification 10	tRNA (guanine-N1)-methyltransferase	RNA methyltransferase domain-containing protein 2, putative, expressed
Pp6c1-17390	C, W, S	-0.004	1		arginosuccinate synthase family	Argininosuccinate synthase	argininosuccinate synthase, chloroplast precursor, putative, expressed
Pp6c1-1790	C, W, S	-0.326	1		Ribosomal protein L13 family protein	Mitochondrial ribosomal protein L13	ribosomal protein L13, putative, expressed
Pp6c1-18290	C, W, S	-0.104	1		minichromosome maintenance (MCM2/3/5) family protein	Minichromosome maintenance protein	MCM2 - Putative minichromosome maintenance MCM complex subunit 2, expressed
Pp6c1-18510	C, W, S	-0.266	1
Pp6c1-18580	C, W, S	-0.223	1		WD-40 repeat family protein / notchless protein, putative	Predicted WD-4 repeat family protein / notchless protein, putative	notchless protein, putative, expressed
Pp6c1-18720	C, W, S	-0.016	1
Pp6c1-18830	C, W, S	-0.06	1		Tim10/DDP family zinc finger protein	Mitochondrial inner membrane translocase subunit	mitochondrial import inner membrane translocase subunit Tim, putative, expressed
Pp6c1-19110	C, W, S	-0.29	1			Nucleolin	gar2, putative, expressed
Pp6c1-19270	C, W, S	-0.535	1	upregulated-target	RNApolymerase sigma subunit 2	Chloroplast RNA polymerase sigma factor, c	RNA polymerase sigma factor, putative, expressed
Pp6c1-19520	C, W, S	0.121	1		Ribosomal protein L7Ae/L30e/S12e/Gadd45 family protein	Cytosolic 80S ribosomal protein L7ae	ribosomal protein L7Ae, putative, expressed
Pp6c1-19590	C, S	-0.463	1
Pp6c1-19630	C, W, S	-0.088	1		DEA(D/H)-box RNA helicase family protein	DEAD/DEAH box helicase	DEAD-box ATP-dependent RNA helicase, putative, expressed
Pp6c1-19800	C, S	-0.719	1		Tetratricopeptide repeat (TPR)-like superfamily protein
Pp6c1-20060	C, S	-0.525	1	upregulated-target	Putative methyltransferase family protein		expressed protein
Pp6c1-2010	C, W, S	-0.259	1		Transducin/WD40 repeat-like superfamily protein	(1 of 1) K14768 - U3 small nucleolar RNA-associated protein 7 (UTP7, WDR46)	WD domain, G-beta repeat domain containing protein, expressed
Pp6c1-20570	C, W, S	0.029	1	upregulated-target	Nucleic acid-binding, OB-fold-like protein	Chloroplast ribosomal protein S17	ribosomal protein S17, putative, expressed
Pp6c1-20790	C, W	-0.366	1		SHK1 binding protein 1	Protein-/Histone-arginine N-methyltransferase	arginine N-methyltransferase 5, putative, expressed
Pp6c1-20800	C, W, S	-0.212	1		AGAMOUS-like 66	(1 of 2) PTHR11945 - MADS BOX PROTEIN	OsMADS63 - MADS-box family gene with MIKC* type-box, expressed
Pp6c1-20810	C, S	-0.633	1		AGAMOUS-like 66	(1 of 2) PTHR11945 - MADS BOX PROTEIN	OsMADS63 - MADS-box family gene with MIKC* type-box, expressed
Pp6c1-20870	C, W, S	-0.634	1
Pp6c1-21000	C, S	-0.752	1			DEAD box ATP-dependent RNA helicase
Pp6c1-21250	C, W, S	0.031	1	downregulated-target
Pp6c1-21290	C, W, S	0.134	1		Ribosomal protein L14p/L23e family protein		ribosomal protein, putative, expressed
Pp6c1-21690	C, W	1.563	1
Pp6c1-21910	C, W	1.249	1	upregulated-target	Galactosyltransferase family protein	Glycosyltransferase	hypro1, putative, expressed
Pp6c1-21960	C, W, S	-0.694	1		protein C-terminal S-isoprenylcysteine carboxyl O-methyltransferases
Pp6c1-21980	C, S	-0.393	1		RNA-binding (RRM/RBD/RNP motifs) family protein
Pp6c1-22350	C, W, S	0.178	1		telomerase reverse transcriptase		telomerase reverse transcriptase, putative, expressed
Pp6c1-2270	C, W, S	-0.245	1
Pp6c1-2470	C, W	0.303	1		Small GTP-binding protein	Mitochondrial translation elongation factor EFG/EF2, LepA-related	GTP-binding protein GUF1, putative, expressed
Pp6c1-2570	C, W, S	-0.624	1
Pp6c1-2980	C, S	-0.136	1		YebC-related	(1 of 1) PTHR12532:SF0 - TRANSCRIPTIONAL REGULATORY PROTEIN HAH1-RELATED	conserved uncharacterized protein, putative, expressed
Pp6c1-3080	C, W, S	-0.383	1			(1 of 2) K15437 - aminoacyl tRNA synthase complex-interacting multifunctional protein 1 (AIMP1, ARC1)
Pp6c1-3390	C, W, S	-0.242	1
Pp6c1-4370	C, W, S	-0.031	1		PYRIMIDINE B	Aspartate carbamoyltransferase	aspartate carbamoyltransferase, putative, expressed
Pp6c1-4640	C, W	0.281	1
Pp6c1-4880	C, W, S	-0.743	1		ATP binding;leucine-tRNA ligases;aminoacyl-tRNA ligases;nucleotide binding;ATP binding;aminoacyl-tRNA ligases		leucyl-tRNA synthetase, cytoplasmic, putative, expressed
Pp6c1-5270	C, W, S	-0.091	1		LYR family of Fe/S cluster biogenesis protein	Complex 1 protein (LYR family)	LYR motif containing protein, putative, expressed
Pp6c1-5430	C, W, S	-0.23	1		Pseudouridine synthase family protein	RNA pseudouridine synthase	RNA pseudouridine synthase, putative, expressed
Pp6c1-560	C, W, S	0.035	1		T-complex protein 1 alpha subunit	T-complex protein 1, alpha subunit	T-complex protein, putative, expressed
Pp6c1-5750	C, W, S	-0.508	1		Ribosomal RNA processing Brix domain protein	Putative small nucleolar ribonucleoprotein U3 protein	Brix domain containing protein, putative, expressed
Pp6c1-5780	C, W, S	-0.283	1			Mitochondrial substrate carrier protein
Pp6c1-580	C, W, S	-0.431	1		plastid transcriptionally active 6		expressed protein
Pp6c1-5840	C, W	2.35	1
Pp6c1-5880	C, S	-0.57	1		Tetratricopeptide repeat (TPR)-like superfamily protein	Transcription-coupled DNA repair protein, possible splicing factor	XPA-binding protein 2, putative, expressed
Pp6c1-5980	C, W	0.897	1	upregulated-target
Pp6c1-6120	C, S	-0.632	1		Guanylate-binding family protein	(1 of 3) PTHR10751//PTHR10751:SF2 - GUANYLATE BINDING PROTEIN // GUANYLATE-BINDING PROTEIN	GTP binding protein, putative, expressed
Pp6c1-6980	C, W, S	-0.152	1		Protein prenylyltransferase superfamily protein		tetratricopeptide repeat domain containing protein, expressed
Pp6c1-7100	C, W, S	-0.082	1		Pseudouridine synthase family protein		tRNA pseudouridine synthase family protein, putative, expressed
Pp6c1-7260	C, W, S	-0.077	1		SNF2 domain-containing protein / helicase domain-containing protein / HNH endonuclease domain-containing protein		SNF2 domain-containing protein, putative, expressed
Pp6c1-8090	C, W, S	-0.086	1	upregulated-target	S-adenosyl-L-methionine-dependent methyltransferases superfamily protein	(1 of 1) K14835 - ribosomal RNA methyltransferase Nop2 [EC:2.1.1.-] (NOP2)	NOL1/NOP2/sun family protein, putative, expressed
Pp6c1-8190	C, W, S	-0.665	1		AP2/B3-like transcriptional factor family protein
Pp6c1-8330	C, W, S	0.425	1		importin alpha isoform 1	Importin alpha	importin subunit alpha, putative, expressed
Pp6c1-8550	C, S	-0.103	1
Pp6c1-9080	C, W, S	-0.455	1	upregulated-target	HIS HF	Imidazole glycerol phosphate synthase	imidazole glycerol phosphate synthase hisHF, chloroplast precursor, putative, expressed
Pp6c1-9170	C, W, S	0.069	1		mitochondrial ribosomal protein L51/S25/CI-B8 family protein	Putative mitochondrial ribosomal protein L43	ribosomal protein L51, putative, expressed
Pp6c1-9560	C, W, S	-0.53	1		Folylpolyglutamate synthetase family protein	Putative folylpolyglutamate synthase	Mur ligase family protein, putative, expressed
Pp6c1-960	C, W, S	-0.07	1		Alpha amylase family protein		1,4-alpha-glucan-branching enzyme, putative, expressed
Pp6c1-9610	C, W, S	-0.352	1		putrescine-binding periplasmic protein-related		putrescine-binding periplasmic protein-related, putative, expressed
Pp6c10-1000	C, W, S	-0.009	1
Pp6c10-10530	C, S	-0.456	1		NagB/RpiA/CoA transferase-like superfamily protein	(1 of 1) K03754 - translation initiation factor eIF-2B subunit beta (EIF2B2)	initiation factor 2 subunit family domain containing protein, expressed
Pp6c10-10590	C, W	-0.105	1
Pp6c10-11130	C, W, S	-0.059	1	upregulated-target	DEAD box RNA helicase (PRH75)	DEAD box ATP-dependent RNA helicase	DEAD-box ATP-dependent RNA helicase 7, putative, expressed
Pp6c10-11320	C, S	-0.511	1		Thymidine kinase	Thymidine kinase	thymidine kinase, putative, expressed
Pp6c10-11340	C, W, S	0.253	1		RNA binding Plectin/S10 domain-containing protein	Cytosolic 80S ribosomal protein S10	40S ribosomal protein S10, putative, expressed
Pp6c10-11440	C, W, S	-0.265	1		Methyltransferase MT-A70 family protein		MT-A70 domain containing protein, expressed
Pp6c10-11510	C, W, S	-0.224	1		P-loop containing nucleoside triphosphate hydrolases superfamily protein	DEAD/DEAH box helicase	DEAD/DEAH box helicase domain containing protein, expressed
Pp6c10-12040	C, W	0.336	1	upregulated-target	GATA transcription factor 9		GATA zinc finger domain containing protein, expressed
Pp6c10-12180	C, W, S	-0.374	1		small nuclear ribonucleoprotein associated protein B	(1 of 1) K11086 - small nuclear ribonucleoprotein B and B' (SNRPB, SMB)	LSM domain containing protein, expressed
Pp6c10-12400	C, W, S	-0.47	1		Alg9-like mannosyltransferase family		Alg9-like mannosyltransferase protein, putative, expressed
Pp6c10-12410	C, W, S	-0.077	1		TBP-associated factor 13	(1 of 1) K03127 - transcription initiation factor TFIID subunit 13 (TAF13)	transcription initiation factor IID, 18kD subunit family protein, expressed
Pp6c10-12600	C, W, S	-0.066	1			(1 of 1) PTHR13191 - RIBOSOMAL RNA PROCESSING PROTEIN 7-RELATED
Pp6c10-12790	C, W, S	-0.35	1		(1 of 1) PTHR21162 - P53 AND DNA DAMAGE-REGULATED PROTEIN		expressed protein
Pp6c10-12860	C, W, S	-0.224	1
Pp6c10-12970	C, W, S	-0.221	1
Pp6c10-12980	C, W	0.485	1
Pp6c10-130	C, W	-0.402	1
Pp6c10-1300	C, W	1.213	1			(1 of 268) PTHR23257 - SERINE-THREONINE PROTEIN KINASE
Pp6c10-13310	C, W	1.826	1
Pp6c10-13370	C, S	-0.73	1
Pp6c10-13460	C, W	1.432	1	upregulated-target
Pp6c10-1930	C, W, S	-0.398	1		Pentatricopeptide repeat (PPR) superfamily protein		PPR repeat domain containing protein, putative, expressed
Pp6c10-2260	C, W, S	-0.299	1	upregulated-target	basic helix-loop-helix (bHLH) DNA-binding superfamily protein		inducer of CBF expression 1, putative, expressed
Pp6c10-2540	C	-0.408	1		Transducin/WD40 repeat-like superfamily protein	Transcriptional repression protein	WD repeat-containing protein 5, putative, expressed
Pp6c10-2630	C, W, S	0.456	1
Pp6c10-2700	C, W, S	-0.218	1
Pp6c10-2750	C, S	-0.547	1		Tryptophan/tyrosine permease		tryptophan/tyrosine permease family protein, putative, expressed
Pp6c10-300	C, W, S	0.148	1	upregulated-target	RNA binding Plectin/S10 domain-containing protein	Cytosolic 80S ribosomal protein S10	40S ribosomal protein S10, putative, expressed
Pp6c10-3020	C, W, S	-0.375	1		Essential Nuclear Protein 1	Bystin-like protein	bystin, putative, expressed
Pp6c10-3460	C, W, S	0.007	1	upregulated-target	cytokinin response factor 5		AP2 domain containing protein, expressed
Pp6c10-3810	C, W, S	0.402	1
Pp6c10-4020	C, S	-0.426	1		26S proteasome, regulatory subunit Rpn7;Proteasome component (PCI) domain	26S proteasome regulatory subunit	26S proteasome non-ATPase regulatory subunit 6, putative, expressed
Pp6c10-4070	C, W, S	0.647	1		calcium-binding EF hand family protein	EF-hand Calcium binding protein	EF hand family protein, putative, expressed
Pp6c10-4100	C, W, S	-0.104	1
Pp6c10-4370	C, W, S	-0.191	1				expressed protein
Pp6c10-4400	C, W, S	0.224	1		Ribosomal L29e protein family	Cytosolic 80S ribosomal protein L29	60S ribosomal protein L29-2, putative, expressed
Pp6c10-4710	C	0.136	1	upregulated-target
Pp6c10-4760	C, W, S	-0.552	1	upregulated-target	augmin subunit 5		expressed protein
Pp6c10-4800	C	0.996	1
Pp6c10-5160	C, W, S	-0.174	1	upregulated-target	translation elongation factor Ts (EF-Ts), putative	elongation factor Ts-like protein
Pp6c10-5350	C, W, S	-0.38	1		arginine methyltransferase 11	Protein-/Histone-arginine N-methyltransferase	methyltransferase, putative, expressed
Pp6c10-5550	C, W	0.135	1	upregulated-target	ammonium transporter 2
Pp6c10-5920	C, S	-0.292	1		Ankyrin repeat family protein	(1 of 34) PTHR24198 - ANKYRIN REPEAT AND PROTEIN KINASE DOMAIN-CONTAINING PROTEIN	ankyrin repeat domain containing protein, expressed
Pp6c10-6050	C, W	0.548	1
Pp6c10-6560	C, W, S	-0.32	1		plastid transcriptionally active 12		PTAC12, putative, expressed
Pp6c10-6600	C, S	-1.004	1	upregulated-target			expressed protein
Pp6c10-6850	C, W	1.496	1	upregulated-target
Pp6c10-7020	C, W, S	-0.24	1		TCP-1/cpn60 chaperonin family protein	T-complex protein 1, gamma subunit	T-complex protein, putative, expressed
Pp6c10-7670	C, W, S	-0.315	1		ChaC-like family protein	(1 of 1) PTHR12192 - CATION TRANSPORT PROTEIN CHAC-RELATED	cation transport regulator-like protein 1, putative, expressed
Pp6c10-8090	C, W, S	0.045	1		(1 of 1) PTHR13281:SF0 - TRANSMEMBRANE PROTEIN 70, MITOCHONDRIAL	(1 of 1) PTHR13281:SF0 - TRANSMEMBRANE PROTEIN 70, MITOCHONDRIAL	expressed protein
Pp6c10-8140	S	-0.551	1		Protein of unknown function (DUF1399)	(1 of 10) PF07173 - Protein of unknown function (DUF1399) (DUF1399)	DUF1399 containing protein, putative, expressed
Pp6c10-8270	C, W, S	-0.062	1		pyrroline-5- carboxylate (P5C) reductase	Pyrroline-5-carboxylate reductase	pyrroline-5-carboxylate reductase, putative, expressed
Pp6c10-840	C, W, S	-0.242	1				expressed protein
Pp6c10-8500	C, W, S	-0.457	1		DNA polymerase alpha 2	DNA polymerase alpha, catalytic subunit	POLA2 - Putative DNA polymerase alpha complex subunit, expressed
Pp6c10-8970	C, W, S	-0.184	1		proteinaceous RNase P 1	Protein-only RNase P	PPR repeat domain containing protein, putative, expressed
Pp6c10-9200	C, S	-1.127	1		Auxin-responsive family protein	Conserved hypothetical membrane protein	membrane protein, putative, expressed
Pp6c10-9240	C, W, S	0.122	1		Heat shock protein 70 (Hsp 70) family protein	Endoplasmic reticulum associated Hsp70 protein	DnaK family protein, putative, expressed
Pp6c10-9670	C, S	-0.223	1		Expressed protein		expressed protein
Pp6c11-10170	C, W, S	0.363	1		dehydratase family	Acetohydroxyacid dehydratase	dihydroxy-acid dehydratase, putative, expressed
Pp6c11-10410	C, W, S	-0.013	1	upregulated-target	Phosphoribosyltransferase family protein	Ribose-phosphate pyrophosphokinase	phosphoribosyl transferase, putative, expressed
Pp6c11-1150	C, S	-0.064	1		T-complex protein 1 alpha subunit	T-complex protein 1, alpha subunit	T-complex protein, putative, expressed
Pp6c11-12040	C, W, S	-0.468	1		mitochondrial 28S ribosomal protein S29-related	hypothetical protein	expressed protein
Pp6c11-12420	C, W, S	-0.377	1
Pp6c11-1300	C	0.148	1
Pp6c11-13580	C, S	-0.876	1
Pp6c11-13710	C, S	-0.697	1		Mitochondrial substrate carrier family protein	Mitochondrial substrate carrier protein	mitochondrial carrier protein, putative, expressed
Pp6c11-13870	C, W, S	-0.154	1	upregulated-target
Pp6c11-14070	C, W, S	-0.463	1	upregulated-target
Pp6c11-14120	C	0.362	1
Pp6c11-14150	C, W, S	-0.165	1		Ribosomal protein L10 family protein	(1 of 1) K14815 - mRNA turnover protein 4 (MRT4)	ribosomal protein L10, putative, expressed
Pp6c11-14490	C, W, S	-0.401	1		eukaryotic translation initiation factor 3B-2	Eukaryotic translation initiation factor 3, subunit B	eukaryotic translation initiation factor 3 subunit B, putative, expressed
Pp6c11-14540	C, S	-0.421	1		TCP-1/cpn60 chaperonin family protein	T-complex protein 1, zeta subunit	T-complex protein, putative, expressed
Pp6c11-14580	C, W, S	-0.524	1		J-domain protein 6	DnaJ-like protein	heat shock protein DnaJ, putative, expressed
Pp6c11-14790	C, W, S	-0.48	1		SUPPRESSOR OF AUXIN RESISTANCE1	(1 of 1) PTHR21286 - NUCLEAR PORE COMPLEX PROTEIN NUP160	expressed protein
Pp6c11-14950	C, W, S	-0.356	1		homolog of yeast oxidase assembly 1 (OXA1)	Mitochondrial membrane protein insertase	inner membrane protein, putative, expressed
Pp6c11-1630	C, W, S	-0.052	1		Tetratricopeptide repeat (TPR)-like superfamily protein		PPR repeat domain containing protein, putative, expressed
Pp6c11-1760	C, W, S	0.192	1		Ribosomal protein L34e superfamily protein	Cytosolic 80S ribosomal protein L34	60S ribosomal protein L34, putative, expressed
Pp6c11-1960	C, W	1.195	1		mechanosensitive channel of small conductance-like 5	Predicted protein with mechanosensitive ion channel domain	uncharacterized mscS family protein, putative, expressed
Pp6c11-2260	C, W, S	0.129	1		Ribosomal protein L16p/L10e family protein	Cytosolic 80S ribosomal protein L10	ribosomal protein, putative, expressed
Pp6c11-2780	C, S	-0.47	1	upregulated-target	glycosyltransferase family protein 28	b-1,4-N-acetylglucosaminyl transferase	UDP-N-acetylglucosamine transferase subunit ALG13, putative, expressed
Pp6c11-2880	C	-0.539	1		Putative endonuclease or glycosyl hydrolase
Pp6c11-3060	C, W	-0.456	1	upregulated-target	myb domain protein 9	(1 of 23) PTHR10641 - MYB-LIKE DNA-BINDING PROTEIN MYB	MYB family transcription factor, putative, expressed
Pp6c11-3250	C, W, S	-0.242	1	upregulated-target	Class-II DAHP synthetase family protein	3-deoxy-D-arabino-heptulosonate 7-phosphate synthetase	phospho-2-dehydro-3-deoxyheptonate aldolase, chloroplast precursor, putative, expressed
Pp6c11-370	C, W, S	-0.451	1		(1 of 1) PTHR21680:SF0 - COILED-COIL DOMAIN-CONTAINING PROTEIN 124	(1 of 1) PTHR21680:SF0 - COILED-COIL DOMAIN-CONTAINING PROTEIN 124	coiled-coil domain-containing protein 124, putative, expressed
Pp6c11-3870	C, S	-0.464	1		RNI-like superfamily protein	(1 of 1) K10268 - F-box and leucine-rich repeat protein 2/20 (FBXL2_20)	F-box/LRR-repeat protein 3, putative, expressed
Pp6c11-3880	S	-0.496	1		alfin-like 3	(1 of 2) PTHR12321//PTHR12321:SF55 - CPG BINDING PROTEIN // PHD FINGER PROTEIN ALFIN-LIKE 4	PHD finger protein, putative, expressed
Pp6c11-390	C, W, S	0.164	1		Protein phosphatase 2C family protein	Phosphoprotein phosphatase 2C-related	5-azacytidine resistance protein azr1, putative, expressed
Pp6c11-4190	C, W, S	-0.307	1		RNA-binding (RRM/RBD/RNP motifs) family protein	(1 of 1) K14573 - nucleolar protein 4 (NOP4, RBM28)	RNA recognition motif containing protein, putative, expressed
Pp6c11-4390	C	-0.299	1		Pentatricopeptide repeat (PPR) superfamily protein		pentatricopeptide, putative, expressed
Pp6c11-4970	W	0.802	1		EF hand calcium-binding protein family		OsCML11 - Calmodulin-related calcium sensor protein, expressed
Pp6c11-5370	C, W, S	-0.14	1	upregulated-target
Pp6c11-5510	C, W, S	-0.174	1		biotin/lipoyl attachment domain-containing protein	Acetyl-CoA biotin carboxyl carrier
Pp6c11-560	C, W, S	-0.019	1		Arginyl-tRNA synthetase, class Ic	Arginyl-tRNA Synthetase	arginyl-tRNA synthetase, putative, expressed
Pp6c11-6150	C, S	-0.951	1
Pp6c11-6510	C, W, S	-0.36	1		helicase in vascular tissue and tapetum		HVT1, putative, expressed
Pp6c11-6550	C, W, S	-0.382	1		ARM repeat superfamily protein	transportin-3 family protein	importin-beta N-terminal domain containing protein, expressed
Pp6c11-6660	C, W, S	-0.402	1		carbamoyl phosphate synthetase A	Carbamoyl phosphate synthase, small subunit	class I glutamine amidotransferase, putative, expressed
Pp6c11-6680	C, W, S	-0.177	1				CW-type Zinc Finger, putative, expressed
Pp6c11-7210	C, W, S	-0.263	1		PIN domain-like family protein	(1 of 1) K14566 - U3 small nucleolar RNA-associated protein 24 (UTP24, FCF1)	rRNA-processing protein FCF, putative, expressed
Pp6c11-7360	C, W, S	-0.155	1				expressed protein
Pp6c11-8100	C, W, S	-0.002	1		Transducin/WD40 repeat-like superfamily protein	Predicted protein	WD domain, G-beta repeat domain containing protein, expressed
Pp6c11-8370	C, W, S	-0.484	1
Pp6c11-8450	C, W, S	-0.894	1	upregulated-target
Pp6c11-8670	C, S	0.03	1
Pp6c11-8780	C, S	-0.21	1		Protein of unknown function (DUF3353)	expressed protein Conserved in the Green Lineage	expressed protein
Pp6c11-9210	C, W, S	-0.314	1
Pp6c11-9310	C, W, S	-0.222	1	upregulated-target	ARM repeat superfamily protein	Deoxyhypusine hydroxylase/monooxygenase	deoxyhypusine hydroxylase, putative, expressed
Pp6c11-9670	C, W, S	-0.138	1			(1 of 1) PTHR13483:SF3 - BOX C/D SNORNA PROTEIN 1	expressed protein
Pp6c11-9690	C, W, S	0.189	1		Transducin/WD40 repeat-like superfamily protein	(1 of 1) PTHR14494//PTHR14494:SF0 - ALADIN/ADRACALIN/AAAS // ALADIN	WD domain, G-beta repeat domain containing protein, expressed
Pp6c12-10050	C, W, S	0.054	1	upregulated-target	CTP synthase family protein	CTP synthase	CTP synthase, putative, expressed
Pp6c12-10570	C, W, S	-0.331	1		Peptidase S24/S26A/S26B/S26C family protein	Mitochondrial inner membrane signal peptidase	OsSigP7 - Putative Type I Signal Peptidase homologue; employs a putative Ser/Lys catalytic dyad, expressed
Pp6c12-1070	C, W	0.089	1
Pp6c12-10890	C, W, S	0.069	1		Chaperone protein htpG family protein	Heat shock protein 90C	heat shock protein, putative, expressed
Pp6c12-1100	C, S	-0.398	1		Ribosomal protein L7Ae/L30e/S12e/Gadd45 family protein	(1 of 1) K02951 - small subunit ribosomal protein S12e (RP-S12e, RPS12)	ribosomal protein L7Ae, putative, expressed
Pp6c12-11200	C, W, S	-0.489	1		AGAMOUS-like 66	(1 of 2) PTHR11945 - MADS BOX PROTEIN	OsMADS63 - MADS-box family gene with MIKC* type-box, expressed
Pp6c12-11500	C, W, S	-0.311	1		Mitochondrial glycoprotein family protein	(1 of 2) K15414 - complement component 1 Q subcomponent-binding protein, mitochondrial (C1QBP)	mitochondrial glycoprotein, putative, expressed
Pp6c12-11510	C, W, S	-0.441	1		TBP-associated factor 5	Transcription initiation factor	WD domain, G-beta repeat domain containing protein, expressed
Pp6c12-11600	C, W, S	-0.472	1	upregulated-target			RNA recognition motif containing protein, putative, expressed
Pp6c12-11610	C, S	-0.729	1	upregulated-target			RNA recognition motif containing protein, putative, expressed
Pp6c12-11840	C, W, S	0.014	1		mitochondrial import receptor subunit TOM5 homolog	Translocase of mitochondrial outer membrane	expressed protein
Pp6c12-11900	C, W, S	0.1	1		nucleolin like 1	Nucleolin	gar2, putative, expressed
Pp6c12-11970	C, W, S	0.191	1
Pp6c12-12130	C, W, S	-0.574	1		AICARFT/IMPCHase bienzyme family protein	(1 of 1) 3.5.4.10 - IMP cyclohydrolase / Inosinicase	bifunctional purine biosynthesis protein purH, putative, expressed
Pp6c12-12330	C, S	-0.665	1
Pp6c12-1260	C, W, S	0.041	1	upregulated-target
Pp6c12-12970	C, W, S	-0.417	1		toprim domain-containing protein	(1 of 2) K17680 - twinkle protein [EC:3.6.4.12] (PEO1)	toprim domain-containing protein, putative, expressed
Pp6c12-13070	C	-0.562	1		Plant protein of unknown function (DUF828) with plant pleckstrin homology-like region		expressed protein
Pp6c12-1470	C, S	-0.728	1		(1 of 1) PTHR10231:SF21 - UNKNOWN PROTEIN		sugar porter, putative, expressed
Pp6c12-1510	C, W, S	-0.217	1		DNA/RNA polymerases superfamily protein		DNA-directed RNA polymerase 1B, mitochondrial precursor, putative, expressed
Pp6c12-1740	C, W, S	-0.017	1		Transmembrane protein 97, predicted	(1 of 1) PTHR31204:SF1 - TRANSMEMBRANE PROTEIN 97	expressed protein
Pp6c12-2390	C, W, S	-0.337	1	downregulated-target	glutamate receptor 3.3		glutamate receptor, putative, expressed
Pp6c12-2450	C, W, S	-0.454	1	upregulated-target	ubiquitin 6	Cytosolic 80S ribosomal protein S27a	40S ribosomal protein S27a, putative, expressed
Pp6c12-2660	C, W	0.93	1		(1 of 1) PTHR21650:SF2 - KINETOCHORE PROTEIN NUF2	(1 of 1) K11548 - kinetochore protein Nuf2 (NUF2, CDCA1)	nuf2 family protein, expressed
Pp6c12-3220	C, W, S	-0.273	1		TCP-1/cpn60 chaperonin family protein	T-complex protein 1, gamma subunit	T-complex protein, putative, expressed
Pp6c12-3240	C, W, S	-0.481	1		translocase inner membrane subunit 44-2	Mitochondrial inner membrane translocase subunit	tim44-like domain containing protein, expressed
Pp6c12-3250	S	-0.328	1		pyruvate dehydrogenase complex E1 alpha subunit	Mitochondrial pyruvate dehydrogenase complex, E1 component, alpha subunit	dehydrogenase E1 component domain containing protein, expressed
Pp6c12-3280	C, W, S	-0.054	1		S-adenosyl-L-methionine-dependent methyltransferases superfamily protein	(1 of 1) K19306 - 18S rRNA (guanine1575-N7)-methyltransferase [EC:2.1.1.309] (BUD23)	methyltransferase, putative, expressed
Pp6c12-3370	C, W, S	0.034	1		Class II aminoacyl-tRNA and biotin synthetases superfamily protein	Aspartyl-tRNA synthetase	tRNA synthetases class II domain containing protein, expressed
Pp6c12-3380	C, W, S	0.24	1	upregulated-target	Ribosomal protein L18ae/LX family protein	Cytosolic 80S ribosomal protein L18a	60S ribosomal protein L18a, putative, expressed
Pp6c12-3630	C, S	0.166	1		DNAJ heat shock family protein	DnaJ-like protein, ER-targeted	dnaJ homolog subfamily B member 11 precursor, putative, expressed
Pp6c12-3820	C, W, S	-0.763	1			Eukaryotic translation initiation factor 3, subunit D
Pp6c12-4000	C, W, S	-0.557	1
Pp6c12-4040	C, W, S	-0.268	1		Adaptor protein complex AP-1, gamma subunit	Gamma1-Adaptin	AP-1 complex subunit gamma-1, putative, expressed
Pp6c12-4080	C, W, S	-0.157	1		UDP-D-glucuronate 4-epimerase 1	UDP-D-glucuronate 4-epimerase	UDP-glucuronate 4-epimerase, putative, expressed
Pp6c12-4090	C, W, S	-0.055	1		GTP-binding family protein	(1 of 1) K14538 - nuclear GTP-binding protein (NUG1, GNL3)
Pp6c12-440	C, W, S	-0.236	1			DEAD/DEAH box helicase	helicase conserved C-terminal domain containing protein, expressed
Pp6c12-4840	C, W, S	-0.42	1		Afadin/alpha-actinin-binding protein		expressed protein
Pp6c12-4890	C, S	-0.505	1	downregulated-target
Pp6c12-5520	C, S	-0.44	1		Cleavage and polyadenylation specificity factor (CPSF) A subunit protein	Nuclear pre-mRNA splicing factor involved in polyadenylation, CPSF family	cleavage and polyadenylation specificity factor, putative, expressed
Pp6c12-6410	C, W, S	-0.663	1		GYF domain-containing protein	(1 of 1) PTHR14445 - GRB10 INTERACTING GYF PROTEIN	GYF domain containing protein, putative, expressed
Pp6c12-6470	C, W, S	-0.235	1		AT hook motif DNA-binding family protein		AT hook motif domain containing protein, expressed
Pp6c12-6580	C, W, S	-0.077	1		sensitivity to red light reduced protein (SRR1)	(1 of 1) PF07985 - SRR1 (SRR1)	sensitivity to red light reduced protein 1, putative, expressed
Pp6c12-6810	C, W, S	-0.636	1		RNA-binding (RRM/RBD/RNP motifs) family protein	Pre-mRNA splicing factor	RNA recognition motif containing protein, putative, expressed
Pp6c12-7160	C, W, S	-0.006	1		cardiolipin synthase	(1 of 1) K08744 - cardiolipin synthase (CRLS)	CDP-alcohol phosphatidyltransferase, putative, expressed
Pp6c12-7620	C, W, S	-0.04	1		P-loop containing nucleoside triphosphate hydrolases superfamily protein	Conserved in the Green Lineage	deoxynucleoside kinase family, putative, expressed
Pp6c12-8160	C, W, S	-0.679	1		Leucine-rich repeat protein kinase family protein	Leucine-Rich-Repeat Coiled-Coil Flagellar Associated Protein 350	BRASSINOSTEROID INSENSITIVE 1 precursor, putative, expressed
Pp6c12-8350	C, W, S	-0.265	1		Transducin family protein / WD-40 repeat family protein	(1 of 1) K14848 - ribosome assembly protein RRB1 (RRB1, GRWD1)	WD domain, G-beta repeat domain containing protein, expressed
Pp6c12-8720	C, W, S	-0.132	1		Ribosomal protein L12 family protein	Mitochondrial ribosomal protein L7/L12	ribosomal protein L7/L12 C-terminal domain containing protein, expressed
Pp6c12-8770	C, W, S	0.62	1
Pp6c12-9280	C, W, S	0.194	1		Ribosomal protein S3Ae	Cytosolic 80S ribosomal protein S3a	40S ribosomal protein S3a, putative, expressed
Pp6c13-10020	C, W, S	-0.364	1	upregulated-target	aspartate aminotransferase 1	aspartate aminotransferase	aminotransferase, classes I and II, domain containing protein, expressed
Pp6c13-10030	C, W, S	-0.139	1	upregulated-target
Pp6c13-10140	C, W, S	-0.217	1			High mobility group protein
Pp6c13-10230	C, W, S	0.078	1		HVA22-like protein F	(1 of 2) K17279 - receptor expression-enhancing protein 5/6 (REEP5_6)	HVA22, putative, expressed
Pp6c13-10560	C, W, S	-0.008	1	upregulated-target	Transcription factor DP		transcription factor Dp, putative, expressed
Pp6c13-10770	C, W, S	0.041	1		endoribonuclease L-PSP family protein	(1 of 2) 3.5.99.10 - 2-iminobutanoate/2-iminopropanoate deaminase / Enamine/imine deaminase	endoribonuclease, putative, expressed
Pp6c13-10870	C, W, S	-0.301	1		histone-lysine N-methyltransferase ATXR2	Histone-lysine N-methyltransferase	zinc finger protein, putative, expressed
Pp6c13-11060	C, W, S	-0.34	1		Sas10/U3 ribonucleoprotein (Utp) family protein		sas10/Utp3 family protein, expressed
Pp6c13-11680	C, W, S	-0.457	1
Pp6c13-11860	C, W, S	-0.264	1		P-loop containing nucleoside triphosphate hydrolases superfamily protein	(1 of 2) K03978 - GTP-binding protein (engB)	GTPase of unknown function domain containing protein, putative, expressed
Pp6c13-12050	C, W, S	-0.54	1		FAD-dependent oxidoreductase family protein	FAD-dependent oxidoreductase	FAD dependent oxidoreductase domain containing protein, expressed
Pp6c13-12060	C, W, S	-0.028	1		Transducin/WD40 repeat-like superfamily protein	(1 of 1) K14841 - ribosome biogenesis protein NSA1 (NSA1, WDR74)	WD domain, G-beta repeat domain containing protein, expressed
Pp6c13-12130	C	1.634	1	upregulated-target	glycosyl hydrolase 9C2	(1 of 4) 3.2.1.4 - Cellulase / Endoglucanase	endoglucanase precursor, putative, expressed
Pp6c13-230	C, S	-1.067	1
Pp6c13-2410	C, S	-0.856	1		replication factor C subunit 3	DNA replication factor C complex subunit 5	RFC5 - Putative clamp loader of PCNA, replication factor C subunit 5, expressed
Pp6c13-2680	C, W, S	-0.3	1		Asparagine synthase family protein	(1 of 1) PTHR11772//PTHR11772:SF3 - ASPARAGINE SYNTHETASE // ASPARAGINE SYNTHETASE DOMAIN-CONTAINING PROTEIN 1	asparagine synthase family protein, expressed
Pp6c13-2770	S	-0.919	1		cyclophilin 20-2	Cyclophilin	peptidyl-prolyl cis-trans isomerase, putative, expressed
Pp6c13-2820	C, S	-0.425	1		ARM repeat superfamily protein	(1 of 1) PF14228 - Cell morphogenesis central region (MOR2-PAG1_mid)	expressed protein
Pp6c13-3050	C, W, S	-0.144	1			Subunit of the ESCRT-III complex
Pp6c13-3750	C, W, S	-0.227	1		(1 of 1) PTHR23183 - NOP14	Nucleolar protein	nop14-like family protein, expressed
Pp6c13-4290	C, S	-0.324	1		thylakoid ATP/ADP carrier	mitochondrial substrate carrier protein	mitochondrial carrier protein, putative, expressed
Pp6c13-4350	C, W	0.616	1		structural maintenance of chromosomes 2	Structural Maintenance of Chromosomes protein	chromosome segregation protein, putative, expressed
Pp6c13-4380	C, W, S	-0.515	1				MYB family transcription factor, putative, expressed
Pp6c13-4560	C, W, S	0.047	1		P-loop containing nucleoside triphosphate hydrolases superfamily protein	(1 of 1) K18532 - adenylate kinase (AK6, FAP7)	adenylate kinase isoenzyme 6, putative, expressed
Pp6c13-4610	C, W, S	-0.285	1		decoy	Putative mitochondrial ribosomal protein L46	39S ribosomal protein L46, mitochondrial precursor, putative, expressed
Pp6c13-4640	C, W, S	-0.5	1		(1 of 1) KOG4539 - Uncharacterized conserved protein		expressed protein
Pp6c13-4650	C, W, S	-0.063	1		phosphate transporter 3;3		phosphate carrier protein, mitochondrial precursor, putative, expressed
Pp6c13-5140	C, S	-0.394	1		ubiquitin-activating enzyme 1	Flagellar Associated Protein 124	ubiquitin-activating enzyme, putative, expressed
Pp6c13-5530	C, S	-0.394	1			SELU homolog
Pp6c13-5560	C, W	0.569	1		Dynamin related protein 5A	Dynamin-type GTPase involved in plastid division	dynamin family protein, putative, expressed
Pp6c13-5630	C, W, S	-0.32	1		Nucleotidylyl transferase superfamily protein	(1 of 1) PTHR10055//PTHR10055:SF9 - TRYPTOPHANYL-TRNA SYNTHETASE // PROTEIN OVULE ABORTION 4	tRNA synthetase, putative, expressed
Pp6c13-6060	S	-0.569	1
Pp6c13-6080	S	-0.975	1
Pp6c13-6290	C, W, S	0.074	1
Pp6c13-6310	C, W, S	-0.475	1
Pp6c13-6980	C, W, S	0.226	1
Pp6c13-7040	C, W	1.251	1			Cytochrome P450, CYP197 superfamily
Pp6c13-7070	C, W	1.312	1	upregulated-target
Pp6c13-7110	C, W, S	-0.184	1		P-loop containing nucleoside triphosphate hydrolases superfamily protein	(1 of 1) K14569 - ribosome biogenesis protein BMS1 (BMS1)	AARP2CN domain containing protein, expressed
Pp6c13-7190	C, W, S	-0.298	1		(1 of 1) PF10441 - Urb2/Npa2 family (Urb2)
Pp6c13-7210	C, W, S	-0.276	1
Pp6c13-7360	C, W, S	-0.24	1		Ribosomal protein L4/L1 family		ribosomal protein L4, putative, expressed
Pp6c13-7690	C, W, S	0.037	1	upregulated-target
Pp6c13-7840	C, W, S	-0.05	1		ribosomal protein L23AB	Cytosolic 80S ribosomal protein L23a	60S ribosomal protein L23A, putative, expressed
Pp6c13-8450	C, W, S	0.134	1		seryl-tRNA synthetase / serine--tRNA ligase	Seryl-tRNA(Sec) synthetase	seryl-tRNA synthetase, putative, expressed
Pp6c13-8830	C, W, S	-0.315	1		Prefoldin chaperone subunit family protein		prefoldin subunit family protein, expressed
Pp6c13-8960	C, S	-0.866	1		(1 of 1) PTHR21818 - BC025462 PROTEIN	(1 of 1) PTHR21818//PTHR21818:SF0 - BC025462 PROTEIN // FANCONI ANEMIA GROUP I PROTEIN	expressed protein
Pp6c13-9010	C, W, S	-0.502	1	upregulated-target	methyltransferases;nucleic acid binding	tRNA guanosine-2'-O-methyltransferase, TRM11	RNA methyltransferase protein, putative, expressed
Pp6c13-9110	C, W, S	-0.615	1			Conserved protein, arabidopsis homolog is related to arabidopsis cyclin delta-3	expressed protein
Pp6c13-9360	C, S	-0.506	1
Pp6c13-9430	C, W, S	-0.081	1		eukaryotic initiation factor 3 gamma subunit family protein	(1 of 1) K03256 - tRNA (adenine-N(1)-)-methyltransferase non-catalytic subunit (TRM6, GCD10)	tRNA methyltransferase, putative, expressed
Pp6c13-9630	C, W, S	-0.286	1		NAD(P)-binding Rossmann-fold superfamily protein	Conserved in the Plant Lineage and Diatoms	expressed protein
Pp6c13-9700	C, W, S	-0.225	1
Pp6c13-9930	C, S	-0.42	1	upregulated-target
Pp6c14-10110	C, W, S	-0.25	1		Proteasome component (PCI) domain protein	(1 of 1) K15030 - translation initiation factor 3 subunit M (EIF3M)	proteasome subunit, putative, expressed
Pp6c14-10350	C, S	-0.489	1		Aconitase/3-isopropylmalate dehydratase protein	Isopropylmalate dehydratase, small subunit	3-isopropylmalate dehydratase small subunit 2, putative, expressed
Pp6c14-10370	C, S	-0.22	1		(1 of 1) KOG3281 - Mitochondrial F1-ATPase assembly protein	Assembly factor 1 for F1 component of mitochondrial ATP synthase	ATP11 protein, expressed
Pp6c14-10790	C, W, S	-0.628	1
Pp6c14-10920	C, W, S	0.154	1		Mitochondrial outer membrane translocase complex, subunit Tom7		mitochondrial import receptor subunit TOM7-1, putative, expressed
Pp6c14-11010	C, S	-0.649	1	upregulated-target	MIF4G domain-containing protein / MA3 domain-containing protein	Eukaryotic translation initiation factor 4, gamma subunit	eukaryotic initiation factor iso-4F subunit p82-34, putative, expressed
Pp6c14-11110	C, W, S	-0.236	1		GAMMA-TUBULIN COMPLEX PROTEIN 4	Gamma tubulin interacting protein	Spc97 / Spc98 family protein, putative, expressed
Pp6c14-1170	C, W	0.569	1	upregulated-target
Pp6c14-11940	C, W, S	0.899	1		ovate family protein 3
Pp6c14-11970	C, W, S	-0.326	1		Ribosomal protein L7Ae/L30e/S12e/Gadd45 family protein	Cytosolic 80S ribosomal protein L7ae	ribosomal protein L7Ae, putative, expressed
Pp6c14-12140	C, W, S	-0.627	1
Pp6c14-12300	C, W, S	0.101	1	upregulated-target
Pp6c14-12660	C, W, S	0.015	1	upregulated-target	Heavy metal transport/detoxification superfamily protein		heavy-metal-associated domain-containing protein, putative, expressed
Pp6c14-12680	C, W, S	-0.014	1
Pp6c14-12770	C, W, S	-0.26	1	upregulated-target	Metal-dependent protein hydrolase	MYG1/GAMM1-like protein	GAMM1 protein-like, putative, expressed
Pp6c14-12880	C, W, S	-0.245	1		RNA helicase, ATP-dependent, SK12/DOB1 protein	DEAD/DEAH box family ATP dependent helicase	superkiller viralicidic activity 2-like 2, putative, expressed
Pp6c14-13530	C, W, S	-0.548	1	upregulated-target
Pp6c14-13690	C, W, S	-0.323	1				expressed protein
Pp6c14-13750	C	-0.138	1
Pp6c14-13760	C, W	0.624	1	upregulated-target
Pp6c14-13820	C, S	-0.458	1		LYR family of Fe/S cluster biogenesis protein	Complex 1 LYR-domain protein	LYR motif containing protein, putative, expressed
Pp6c14-13840	C, S	-0.102	1		C2 calcium/lipid-binding plant phosphoribosyltransferase family protein	(1 of 1) PF00168//PF08372 - C2 domain (C2) // Plant phosphoribosyltransferase C-terminal (PRT_C)	anthranilate phosphoribosyltransferase, putative, expressed
Pp6c14-14020	C, W, S	-0.635	1	upregulated-target	fatty acid desaturase 7	Chloroplast glycerolipid omega-3-fatty acid desaturase	omega-3 fatty acid desaturase, chloroplast precursor, putative, expressed
Pp6c14-14490	C, W, S	-0.304	1		Carbohydrate-binding-like fold		nodal modulator 1 precursor, putative, expressed
Pp6c14-14670	C, W, S	-0.408	1		Aldolase-type TIM barrel family protein	(1 of 1) 1.1.1.205 - IMP dehydrogenase / Inosinic acid dehydrogenase	CBS domain containing membrane protein, putative, expressed
Pp6c14-14760	C, W, S	-0.467	1		UDP-Glycosyltransferase superfamily protein	a-1,2-mannosyl transferase	glycosyl transferase, group 1 domain containing protein, expressed
Pp6c14-1830	C, W, S	-0.072	1		Protein kinase family protein with ARM repeat domain	(1 of 1) K17545 - serine/threonine-protein kinase ULK4 [EC:2.7.11.1] (ULK4)	EMB3013, putative, expressed
Pp6c14-2060	C, W, S	0.028	1
Pp6c14-2090	C, S	-0.704	1
Pp6c14-2170	C, W, S	-0.186	1		poly(A) binding protein 8	Polyadenylate-binding protein RB47	polyadenylate-binding protein, putative, expressed
Pp6c14-2670	C, W, S	-0.311	1		DnaJ domain ;Myb-like DNA-binding domain	(1 of 1) K09522 - DnaJ homolog subfamily C member 2 (DNAJC2)
Pp6c14-2780	C, W, S	-0.333	1		myo-inositol monophosphatase like 2	Putative Inositol-phosphate phosphatase	inositol-1-monophosphatase, putative, expressed
Pp6c14-2790	C, S	-0.629	1		Cyclophilin-like peptidyl-prolyl cis-trans isomerase family protein	Cyclophilin	peptidyl-prolyl cis-trans isomerase, putative, expressed
Pp6c14-2920	C, W, S	-0.166	1
Pp6c14-2980	C, W, S	-0.192	1		Transducin/WD40 repeat-like superfamily protein	Transcriptional repression protein	WD repeat-containing protein 5, putative, expressed
Pp6c14-3110	C, W, S	-0.226	1		Mediator28		expressed protein
Pp6c14-3220	C, W, S	-0.055	1		S-adenosyl-L-methionine-dependent methyltransferases superfamily protein		expressed protein
Pp6c14-3680	C, W, S	-0.424	1		cytochrome c oxidase 19-1	Mitochondrial cytochrome c oxidase assembly protein	CHCH domain containing protein, expressed
Pp6c14-3690	C, W, S	-0.288	1		hydrolases, acting on acid anhydrides, in phosphorus-containing anhydrides;ATP-dependent helicases;nucleic acid binding;ATP binding;RNA binding;helicases	(1 of 1) K14808 - ATP-dependent RNA helicase DDX54/DBP10 [EC:3.6.4.13] (DDX54, DBP10)	DEAD-box ATP-dependent RNA helicase, putative, expressed
Pp6c14-3820	C, W, S	0.245	1		60S acidic ribosomal protein family	Acidic ribosomal protein P2	60S acidic ribosomal protein, putative, expressed
Pp6c14-3950	C, W, S	-0.286	1
Pp6c14-4320	C	0.126	1
Pp6c14-4870	C, W, S	-0.434	1				expressed protein
Pp6c14-4900	C	0.135	1	upregulated-target	(1 of 1) PTHR32017:SF3 - SPINDLE AND KINETOCHORE-ASSOCIATED PROTEIN 2	(1 of 1) PF16740 - Spindle and kinetochore-associated protein 2 (SKA2)	expressed protein
Pp6c14-500	C, W, S	-0.489	1
Pp6c14-5070	C, S	-0.373	1		ribonuclease P family protein / Rpp14 family protein	ribonuclease P related protein
Pp6c14-5270	C, W, S	-0.612	1
Pp6c14-5510	C, W	0.92	1		Integrase-type DNA-binding superfamily protein		AP2 domain containing protein, expressed
Pp6c14-5530	C, W, S	-0.143	1	upregulated-target	(1 of 5) K00540 - formate acetyltransferase activating enzyme [EC:1.97.1.4]		allyl alcohol dehydrogenase, putative, expressed
Pp6c14-5700	C, S	-0.358	1	downregulated-target	light-regulated zinc finger protein 1		B-box zinc finger family protein, putative, expressed
Pp6c14-590	C, W, S	-0.258	1		P-loop containing nucleoside triphosphate hydrolases superfamily protein	Nucleoside-triphosphatase, RuvB-like protein	ruvB-like 2, putative, expressed
Pp6c14-6600	C, W	0.689	1
Pp6c14-7820	C, W	0.722	1
Pp6c14-7970	C, W, S	-0.093	1		(1 of 1) PTHR13000 - NUCLEOPORIN P54	Conserved in the Green Lineage	expressed protein
Pp6c14-830	C, W, S	-0.255	1		phragmoplastin interacting protein 1	(1 of 16) KOG0131 - Splicing factor 3b, subunit 4
Pp6c14-8480	C, W, S	-0.26	1				adenyl cyclase, putative, expressed
Pp6c14-8610	C, W, S	-0.32	1	upregulated-target	uracil dna glycosylase	Uracil DNA glycosylase	uracil-DNA glycosylase, putative, expressed
Pp6c14-8700	C, S	-0.818	1			(1 of 1) K18550 - IMP and pyridine-specific 5'-nucleotidase (ISN1)
Pp6c14-9350	C, W, S	0.121	1
Pp6c14-9460	C, S	-0.558	1		(1 of 8) KOG4585 - Predicted transposase		expressed protein
Pp6c14-9640	C, W, S	-0.338	1		regulatory particle non-ATPase 12A	26S proteasome regulatory subunit	26S proteasome non-ATPase regulatory subunit 8, putative, expressed
Pp6c15-10070	C, W, S	-0.125	1		S-adenosyl-L-methionine-dependent methyltransferases superfamily protein	S-adenosyl-L-methionine-dependent methyltransferase	methyltransferase, putative, expressed
Pp6c15-10200	C, S	-0.196	1		Mitochondrial substrate carrier family protein		mitochondrial carrier protein, putative, expressed
Pp6c15-10230	C, S	-0.506	1		Phosphoribosyltransferase family protein	ribose-phosphate pyrophosphokinase	phosphoribosyl transferase, putative, expressed
Pp6c15-10720	C, W, S	-0.032	1		P-loop containing nucleoside triphosphate hydrolases superfamily protein		GTPase of unknown function domain containing protein, putative, expressed
Pp6c15-10770	C, W, S	-0.215	1		(1 of 1) PF09341 - Transcription factor Pcc1 (Pcc1)		expressed protein
Pp6c15-10790	C, W, S	-0.083	1
Pp6c15-10800	C, W, S	-0.315	1		BTB and TAZ domain protein 4		BTBZ1 - Bric-a-Brac, Tramtrack, and Broad Complex BTB domain with TAZ zinc finger and Calmodulin-binding domains, expressed
Pp6c15-10920	C, W, S	-0.687	1		RNA-binding (RRM/RBD/RNP motifs) family protein	(1 of 1) K14785 - ESF2/ABP1 family protein (ESF2, ABT1)	RNA recognition motif containing protein, putative, expressed
Pp6c15-10960	C, W, S	-0.036	1		eukaryotic translation initiation factor 3G1	Eukaryotic translation initiation factor 3, subunit G	RNA recognition motif containing protein, putative, expressed
Pp6c15-11270	C, S	-0.226	1		RNA cyclase family protein	RNA terminal 3' phosphate cyclase	RNA 3-terminal phosphate cyclase, putative, expressed
Pp6c15-11420	C	-0.718	1		terminal EAR1-like 1		AML1, putative, expressed
Pp6c15-11570	C, S	-0.256	1
Pp6c15-11990	C, S	-0.477	1		diphthamide synthesis DPH2 family protein	(1 of 1) K07561 - 2-(3-amino-3-carboxypropyl)histidine synthase [EC:2.5.1.108] (dph2, DPH1)	diphthamide biosynthesis protein, putative, expressed
Pp6c15-12130	C, S	-0.458	1
Pp6c15-12380	C, S	-0.895	1	upregulated-target	myb domain protein 33		MYB family transcription factor, putative, expressed
Pp6c15-12550	S	-0.671	1
Pp6c15-12830	C, W, S	-0.249	1		S-adenosyl-L-methionine-dependent methyltransferases superfamily protein		methyltransferase, putative, expressed
Pp6c15-150	C, S	-0.243	1		Glycolipid transfer protein (GLTP) family protein	(1 of 1) KOG4189 - Uncharacterized conserved protein	GLTP domain containing protein, putative, expressed
Pp6c15-1700	C, W, S	-0.288	1		RNA-directed DNA polymerase (reverse transcriptase)
Pp6c15-2370	C, S	-0.476	1		fibrillin	Plastid lipid associated protein	PAP fibrillin family domain containing protein, expressed
Pp6c15-2660	C, W, S	-0.415	1		Magnesium transporter CorA-like family protein		expressed protein
Pp6c15-2800	C, W, S	-0.24	1		beta-hydroxyisobutyryl-CoA hydrolase 1	(1 of 1) 3.1.2.4 - 3-hydroxyisobutyryl-CoA hydrolase	enoyl-CoA hydratase/isomerase family protein, putative, expressed
Pp6c15-2820	C, W, S	-0.45	1		ZPR1 zinc-finger domain protein		zinc finger family protein, putative, expressed
Pp6c15-2880	C, W, S	-0.013	1	upregulated-target	Ribosomal protein L19e family protein	Cytosolic 80S ribosomal protein L19	60S ribosomal protein L19-3, putative, expressed
Pp6c15-2940	C, W, S	-0.378	1		S-adenosyl-L-methionine-dependent methyltransferases superfamily protein	tRNA-(m5C) methyltransferase	NOL1/NOP2/sun family protein, putative, expressed
Pp6c15-3130	C, W, S	-0.232	1		cytochrome c oxidase 17	Mitochondrial cytochrome c oxidase assembly protein	cytochrome c oxidase copper chaperone, putative, expressed
Pp6c15-3260	C, S	-0.456	1		Histone superfamily protein	Histone H4	Core histone H2A/H2B/H3/H4 domain containing protein, putative, expressed
Pp6c15-3490	C, W, S	-0.267	1			(1 of 1) PTHR11808//PTHR11808:SF41 - TRANS-SULFURATION ENZYME FAMILY MEMBER // SUBFAMILY NOT NAMED	aluminum resistance protein, putative, expressed
Pp6c15-3610	C, S	-0.374	1				expressed protein
Pp6c15-3890	C, W, S	0.063	1
Pp6c15-4080	C, W, S	-0.103	1		Dihydrodipicolinate reductase, bacterial/plant	(1 of 2) 1.17.1.8 - 4-hydroxy-tetrahydrodipicolinate reductase / Dihydrodipicolinate reductase	dihydrodipicolinate reductase, putative, expressed
Pp6c15-4260	C, S	-0.603	1		Cysteine proteinases superfamily protein		ulp1 protease family protein, putative, expressed
Pp6c15-4560	C, W, S	-0.646	1		(1 of 1) PF08167 - rRNA processing/ribosome biogenesis (RIX1)	(1 of 1) PF08167 - rRNA processing/ribosome biogenesis (RIX1)	expressed protein
Pp6c15-4620	C, W, S	-0.439	1		3'-5' exonuclease domain-containing protein / K homology domain-containing protein / KH domain-containing protein		3-5 exonuclease/ nucleic acid binding protein, putative, expressed
Pp6c15-4630	C, W, S	0.001	1		TCP-1/cpn60 chaperonin family protein	T-complex protein 1, eta subunit	T-complex protein, putative, expressed
Pp6c15-4750	C, W, S	0.312	1		pyruvate dehydrogenase E1 alpha	Pyruvate dehydrogenase, E1 component, alpha subunit	dehydrogenase E1 component domain containing protein, expressed
Pp6c15-4990	C, W, S	-0.081	1	upregulated-target	voltage dependent anion channel 1	Voltage-dependent anion-selective channel protein	outer mitochondrial membrane porin, putative, expressed
Pp6c15-5260	C, W, S	-0.498	1		3'-5'-exoribonuclease family protein	3'-5' Exoribonuclease PH component of the Exosome	exosome complex exonuclease, putative, expressed
Pp6c15-540	C, W, S	-0.434	1		Transducin/WD40 repeat-like superfamily protein	(1 of 1) K14793 - ribosomal RNA-processing protein 9 (RRP9)	expressed protein
Pp6c15-5630	C, W, S	-0.273	1		glycoprotease 1	(1 of 2) 2.6.99.4 - Transferred entry: 2.3.1.234	O-sialoglycoprotein endopeptidase, putative, expressed
Pp6c15-5980	C, W, S	-0.084	1	upregulated-target	NAD(P)-binding Rossmann-fold superfamily protein	Enoyl-[acyl-carrier-protein] reductase	enoyl-acyl-carrier-protein reductase NADH, chloroplast precursor, expressed
Pp6c15-6600	C, W, S	-0.396	1		ASH1-related protein 2	Histone-lysine N-methyltransferase	histone-lysine N-methyltransferase ASHR2, putative, expressed
Pp6c15-7200	C, S	-0.287	1		DNA repair ATPase-related		DNA repair ATPase-related, putative, expressed
Pp6c15-7490	C, S	-0.496	1		structural constituent of nuclear pore	(1 of 1) PTHR12084 - NUCLEAR PORE GLYCOPROTEIN P62-RELATED
Pp6c15-7850	C, W, S	-0.015	1		RNA binding	60S ribosome subunit biogenesis protein	60S ribosome subunit biogenesis protein NIP7, putative, expressed
Pp6c15-8700	C, W, S	-0.188	1
Pp6c15-8770	C, W, S	-0.871	1
Pp6c15-8780	C, W, S	-0.042	1		Nascent polypeptide-associated complex NAC	(1 of 1) K01527 - nascent polypeptide-associated complex subunit beta (EGD1, BTF3)	transcription factor BTF3, putative, expressed
Pp6c15-9390	C, W, S	1.054	1	upregulated-target
Pp6c15-9460	C, W, S	-0.396	1		(1 of 1) PTHR21738:SF0 - RIBOSOMAL RNA PROCESSING PROTEIN 36 HOMOLOG	(1 of 1) K14795 - ribosomal RNA-processing protein 36 (RRP36)	expressed protein
Pp6c16-10560	C, W, S	-0.114	1	upregulated-target	Protein of unknown function (DUF3531)	Conserved in the Green Lineage	oxidoreductase/ transition metal ion binding protein, putative, expressed
Pp6c16-10660	C, W, S	-0.589	1		fibrillarin 2	Nucleolar protein, Component of C/D snoRNPs	rRNA 2-O-methyltransferase fibrillarin 2, putative, expressed
Pp6c16-11490	C, W, S	-0.462	1		mitochondrially targeted single-stranded DNA binding protein		single-stranded DNA-binding protein, putative, expressed
Pp6c16-11610	C, W, S	0.263	1
Pp6c16-11650	C, W, S	-0.205	1		nucleoside diphosphate kinase 3		nucleoside diphosphate kinase, putative, expressed
Pp6c16-11850	C, W, S	-0.465	1		CwfJ-like family protein / zinc finger (CCCH-type) family protein	(1 of 1) PTHR12072//PTHR12072:SF4 - CWF19, CELL CYCLE CONTROL PROTEIN // CWF19-LIKE PROTEIN 1	cwfJ-like family protein, putative, expressed
Pp6c16-12240	C, W, S	-0.006	1			Histidine kinase response regulator of two-component system
Pp6c16-12290	C, S	-0.598	1		nucleotide-sensitive chloride conductance regulator (ICln) family protein	(1 of 1) K05019 - chloride channel, nucleotide-sensitive, 1A (CLNS1A)	nucleotide-sensitive chloride conductance regulator containing protein, expressed
Pp6c16-12360	S	-1.415	1			Mitochondrial substrate carrier protein
Pp6c16-12370	S	-0.616	1
Pp6c16-12650	C, S	-0.496	1	upregulated-target	Phototropic-responsive NPH3 family protein		BTBN2 - Bric-a-Brac, Tramtrack, Broad Complex BTB domain with non-phototropic hypocotyl 3 NPH3 and coiled-coil domains, expressed
Pp6c16-13280	C, W, S	-0.369	1
Pp6c16-13540	C, W, S	-0.204	1		tRNA synthetase class I (I, L, M and V) family protein	isoleucyl-tRNA synthetase	tRNA synthetase class I, putative, expressed
Pp6c16-13850	C, W, S	-0.121	1		VASCULAR-RELATED NAC-DOMAIN 6		zinc knuckle domain containing protein, expressed
Pp6c16-1550	C, W, S	-0.553	1		replication factor C 2	DNA replication factor C complex subunit 2	RFC2 - Putative clamp loader of PCNA, replication factor C subunit 2, expressed
Pp6c16-1560	C, W, S	0.122	1
Pp6c16-1890	C, W	0.599	1	upregulated-target
Pp6c16-190	C, W, S	0.299	1		DUTP-PYROPHOSPHATASE-LIKE 1	dUTP diphosphatase	deoxyuridine 5-triphosphate nucleotidohydrolase, putative, expressed
Pp6c16-1980	C, S	-0.117	1
Pp6c16-210	C, W, S	-0.464	1			Sodium/phosphate symporter
Pp6c16-2410	C	-0.032	1
Pp6c16-2480	C, W, S	-0.32	1		D-isomer specific 2-hydroxyacid dehydrogenase family protein	(1 of 1) PTHR10996:SF20 - D-3-PHOSPHOGLYCERATE DEHYDROGENASE	erythronate-4-phosphate dehydrogenase domain containing protein, expressed
Pp6c16-2640	C, W, S	-0.174	1		Tic22-like family protein	22 kDa translocon at the inner membrane of chloroplasts	tic22-like family domain containing protein, expressed
Pp6c16-2680	C, S	-0.273	1		DNAJ heat shock family protein	Chloroplast DnaJ-like protein	chaperone protein dnaJ, putative, expressed
Pp6c16-2810	C, W, S	-0.347	1		Protein of unknown function, DUF647		DUF647 domain containing protein, putative, expressed
Pp6c16-3340	C, W, S	0.123	1				60S ribosomal protein L22-2, putative, expressed
Pp6c16-3430	C, S	-0.516	1		5'-3' exonuclease family protein		DNA polymerase I, putative, expressed
Pp6c16-3530	C, W	1.148	1
Pp6c16-3570	C, W, S	-0.9	1	upregulated-target	Pathogenesis-related thaumatin superfamily protein		thaumatin, putative, expressed
Pp6c16-4250	C, W, S	-0.216	1		Ribosomal RNA processing Brix domain protein	(1 of 1) K14820 - ribosome biogenesis protein BRX1 (BRX1, BRIX1)	Brix domain containing protein, putative, expressed
Pp6c16-4400	C, W, S	-0.466	1		P-loop containing nucleoside triphosphate hydrolases superfamily protein	(1 of 1) K17681 - ATPase family AAA domain-containing protein 3A/B (ATAD3A_B)	AAA-type ATPase family protein, putative, expressed
Pp6c16-4710	C, S	-1.045	1	downregulated-target
Pp6c16-4800	S	-1.073	1		Tetratricopeptide repeat (TPR)-like superfamily protein
Pp6c16-5160	C, S	-0.345	1		elongator protein 2	(1 of 1) K11374 - elongator complex protein 2 (ELP2)	WD domain, G-beta repeat domain containing protein, expressed
Pp6c16-5320	C, W, S	-0.145	1		pleiotropic regulatory locus 1	(1 of 1) K12862 - pleiotropic regulator 1 (PLRG1, PRL1, PRP46)	WD domain, G-beta repeat domain containing protein, expressed
Pp6c16-5450	C, W, S	-0.115	1		Glycoprotein membrane precursor GPI-anchored		uncharacterized GPI-anchored protein At5g19240 precursor, putative, expressed
Pp6c16-5630	C, W, S	-0.183	1		Co-chaperone GrpE family protein	Mitochondrial GrpE homolog	co-chaperone GrpE protein, putative, expressed
Pp6c16-5700	C, W, S	0.072	1		Nucleotide-diphospho-sugar transferases superfamily protein	Glycosyltransferase	expressed protein
Pp6c16-6290	C, W, S	-0.244	1		Ribosomal protein L17 family protein	Mitochondrial ribosomal protein L17	50S ribosomal protein L17, putative, expressed
Pp6c16-6510	C, W, S	0.6	1	upregulated-target	Protein of unknown function (DUF607)	(1 of 1) PF04678 - Mitochondrial calcium uniporter (MCU)	E2F-related protein, putative, expressed
Pp6c16-6710	C, W, S	-0.248	1		GNS1/SUR4 membrane protein family		elongation of fatty acids protein 2, putative, expressed
Pp6c16-7120	C, W, S	-0.374	1		glycine-rich protein		expressed protein
Pp6c16-7440	C, W, S	0.172	1		GTP-binding family protein	(1 of 1) K14538 - nuclear GTP-binding protein (NUG1, GNL3)	GTPase of unknown function domain containing protein, putative, expressed
Pp6c16-7680	C, W, S	-0.056	1	upregulated-target	fibrillarin 2	Nucleolar protein, Component of C/D snoRNPs	rRNA 2-O-methyltransferase fibrillarin 2, putative, expressed
Pp6c16-80	C, W	1.12	1	upregulated-target
Pp6c16-8340	C, W, S	-0.116	1		sphere organelles protein-related	Low-CO2-inducible protein 21	expressed protein
Pp6c16-8610	C, W, S	-0.324	1
Pp6c16-8640	C, W, S	-0.461	1
Pp6c16-890	C, W, S	0.516	1			(1 of 26) KOG1187 - Serine/threonine protein kinase
Pp6c16-9670	C	0.148	1
Pp6c16-9880	C, W, S	-0.438	1
Pp6c17-10050	C, W, S	-0.446	1		RNA-binding (RRM/RBD/RNP motifs) family protein		RNA recognition motif containing protein, putative, expressed
Pp6c17-10400	C, W, S	-0.214	1		ankyrin repeat family protein	Putative guanidinoacetate N-methyltransferase	ankyrin repeat domain containing protein, putative, expressed
Pp6c17-10600	C, W, S	0.301	1
Pp6c17-10650	C, W, S	-0.387	1		ribosomal protein L29 family protein		39S ribosomal protein L47, mitochondrial precursor, putative, expressed
Pp6c17-10710	C, W, S	-0.34	1		mitotic checkpoint family protein		mitotic checkpoint family protein, putative, expressed
Pp6c17-10740	C, W, S	-0.393	1
Pp6c17-10770	C, S	-0.339	1		movement protein binding protein 2C		microtubule-associated protein, putative, expressed
Pp6c17-10800	C, W, S	-0.343	1		RmlC-like cupins superfamily protein	Aci-reductone dioxygenase	1,2-dihydroxy-3-keto-5-methylthiopentene dioxygenase protein, putative, expressed
Pp6c17-11280	C, S	-1.405	1
Pp6c17-11680	C, W, S	-0.425	1		S-adenosyl-L-methionine-dependent methyltransferases superfamily protein		expressed protein
Pp6c17-11940	C, W, S	-0.195	1		P-loop containing nucleoside triphosphate hydrolases superfamily protein	(1 of 8) PTHR11089 - GTP-BINDING PROTEIN-RELATED	GTPase of unknown function domain containing protein, putative, expressed
Pp6c17-12130	C, W, S	0.184	1		Cyclin A1;1	A-type cyclin	cyclin-A1, putative, expressed
Pp6c17-12220	C, W, S	0.009	1
Pp6c17-12480	C, W, S	-0.606	1		copper ion binding		expressed protein
Pp6c17-12690	C, W, S	-0.103	1		Metal-dependent protein hydrolase	MYG1/GAMM1-like protein	GAMM1 protein-like, putative, expressed
Pp6c17-12810	C, W	0.024	1		(1 of 1) PTHR31344:SF1 - F28J7.14 PROTEIN	(1 of 3) PF10358 - N-terminal C2 in EEIG1 and EHBP1 proteins (NT-C2)	expressed protein
Pp6c17-12820	C, W, S	0.263	1		Tetratricopeptide repeat (TPR)-like superfamily protein
Pp6c17-1360	C, W, S	-0.277	1		calcium dependent protein kinase 1	Conserved Serine/Threonine Protein Kinase	CAMK_CAMK_like.15 - CAMK includes calcium/calmodulin depedent protein kinases, expressed
Pp6c17-1380	C, W, S	-0.614	1		DNAJ heat shock N-terminal domain-containing protein		dnaJ domain containing protein, expressed
Pp6c17-1700	C, W, S	-0.103	1		Ribosomal protein L7Ae/L30e/S12e/Gadd45 family protein	(1 of 1) K02951 - small subunit ribosomal protein S12e (RP-S12e, RPS12)	ribosomal protein L7Ae, putative, expressed
Pp6c17-1820	C, W, S	-0.301	1
Pp6c17-2980	C	0.015	1
Pp6c17-3060	C, W, S	-0.251	1		malate dehydrogenase	NAD-dependent malate dehydrogenase, chloroplastic	lactate/malate dehydrogenase, putative, expressed
Pp6c17-3110	C, W, S	-0.119	1
Pp6c17-3260	C, S	-0.219	1		ACT domain-containing protein		ACT domain containing protein, expressed
Pp6c17-3280	C, W, S	0.134	1	upregulated-target
Pp6c17-3740	C, W	1.803	1	upregulated-target
Pp6c17-4600	C, W, S	-0.285	1	downregulated-target			expressed protein
Pp6c17-4880	C, W, S	-0.026	1
Pp6c17-5230	C, S	-0.772	1			Queuine tRNA-ribosyltransferase	queuine tRNA-ribosyltransferase, putative, expressed
Pp6c17-6180	C, W, S	0.209	1	upregulated-target
Pp6c17-6470	C, W	1.186	1	upregulated-target
Pp6c17-6480	C, W, S	-0.265	1		AGAMOUS-like 66	(1 of 2) PTHR11945 - MADS BOX PROTEIN	OsMADS63 - MADS-box family gene with MIKC* type-box, expressed
Pp6c17-6710	C, W, S	-0.161	1		P-loop containing nucleoside triphosphate hydrolases superfamily protein	DEAD/DEAH box helicase	DEAD-box ATP-dependent RNA helicase, putative, expressed
Pp6c17-6720	C, W, S	-0.185	1		polyprenyltransferase 1	Para-hydroxybenzoate-polyprenyltransferase	para-hydroxybenzoate--polyprenyltransferase, mitochondrial precursor, putative, expressed
Pp6c17-6980	C, W, S	-0.243	1
Pp6c17-7280	C, W	0.527	1			(1 of 1) KOG2395 - Protein involved in vacuole import and degradation	CYPRO4, putative, expressed
Pp6c17-7840	C, W, S	-0.141	1		S-adenosyl-L-methionine-dependent methyltransferases superfamily protein		methyltransferase domain containing protein, expressed
Pp6c17-7980	C, W, S	0.185	1
Pp6c17-8040	C, W, S	-0.437	1		Histone superfamily protein	Histone H2B	Core histone H2A/H2B/H3/H4 domain containing protein, putative, expressed
Pp6c17-8160	C, W, S	-0.384	1
Pp6c17-8170	C, W, S	-0.388	1
Pp6c17-8230	C, W, S	-0.264	1		ADP/ATP carrier 3	ADP/ATP carrier protein, mitochondrial	mitochondrial carrier protein, putative, expressed
Pp6c17-8700	C, S	-0.964	1	upregulated-target	protodermal factor 2		homeobox and START domains containing protein, putative, expressed
Pp6c17-8850	C, W, S	-0.703	1		tRNA/rRNA methyltransferase (SpoU) family protein	Putative RNA 2'-O ribose methyltransferase	RNA methyltransferase, TrmH family protein, putative, expressed
Pp6c17-8980	C, W, S	-0.574	1		P-loop containing nucleoside triphosphate hydrolases superfamily protein	DEAD box ATP-dependent RNA helicase	DEAD-box ATP-dependent RNA helicase 52B, putative, expressed
Pp6c17-9160	C, S	-0.441	1		Uncharacterised protein family (UPF0172)	Chlorophyll antenna size regulatory protein	neighbor of COX4, putative, expressed
Pp6c17-9200	C, W, S	-0.394	1		fatty acid desaturase 7	Chloroplast glycerolipid omega-3-fatty acid desaturase	omega-3 fatty acid desaturase, chloroplast precursor, putative, expressed
Pp6c17-9290	C	-1.048	1
Pp6c17-9300	C, W, S	-0.135	1		Ribosomal protein L7Ae/L30e/S12e/Gadd45 family protein	Cytosolic 80S ribosomal protein L7ae	ribosomal protein L7Ae, putative, expressed
Pp6c17-950	C, W, S	-0.256	1		DnaJ domain ;Myb-like DNA-binding domain	(1 of 1) K09522 - DnaJ homolog subfamily C member 2 (DNAJC2)
Pp6c17-9580	C, S	-0.407	1		MIF4G domain-containing protein / MA3 domain-containing protein	Eukaryotic translation initiation factor 4, gamma subunit	eukaryotic initiation factor iso-4F subunit p82-34, putative, expressed
Pp6c17-9670	C, S	-0.62	1		MIF4G domain-containing protein / MA3 domain-containing protein	Eukaryotic translation initiation factor 4, gamma subunit	eukaryotic initiation factor iso-4F subunit p82-34, putative, expressed
Pp6c17-9780	C, S	-0.928	1		plastid division2		PDV2, putative, expressed
Pp6c17-9940	C, W	0.226	1
Pp6c17-9950	C, W, S	-0.374	1		Late embryogenesis abundant (LEA) hydroxyproline-rich glycoprotein family		harpin-induced protein 1 domain containing protein, expressed
Pp6c18-10500	C, W	2.023	1	upregulated-target
Pp6c18-10550	C, W	1.002	1	upregulated-target
Pp6c18-3720	C, W, S	-0.488	1
Pp6c18-6960	C, W, S	-0.814	1		tryptophan aminotransferase related 2		alliin lyase precursor, putative, expressed
Pp6c18-9090	C, W, S	-0.009	1		Translation elongation factor EF1B, gamma chain		elongation factor 1-gamma, putative, expressed
Pp6c18-990	S	-0.829	1		Core-2/I-branching beta-1,6-N-acetylglucosaminyltransferase family protein		DNA binding protein, putative, expressed
Pp6c19-10660	C, W, S	-0.123	1
Pp6c19-10780	C, W, S	-0.693	1		Nucleic acid-binding proteins superfamily
Pp6c19-10790	C, S	-0.458	1		Ribosomal protein L7/L12, oligomerisation;Ribosomal protein L7/L12, C-terminal/adaptor protein ClpS-like	Mitochondrial ribosomal protein L7/L12	ribosomal protein L7/L12 C-terminal domain containing protein, expressed
Pp6c19-11090	C, W, S	0.048	1		ketol-acid reductoisomerase	Acetohydroxy acid isomeroreductase	ketol-acid reductoisomerase, chloroplast precursor, putative, expressed
Pp6c19-1320	C, W, S	-0.303	1
Pp6c19-1580	C, W, S	0.08	1		CYTOCHROME C-1	mitochondrial cytochrome c	cytochrome c, putative, expressed
Pp6c19-1790	C, W, S	-0.292	1
Pp6c19-220	C, W, S	-0.379	1
Pp6c19-2470	C, W	-0.635	1
Pp6c19-2680	C, W, S	0.197	1		nucleolar RNA-binding Nop10p family protein	Nucleolar protein, Structural Component of H/ACA snoRNPs	h/ACA ribonucleoprotein complex subunit 3, putative, expressed
Pp6c19-2770	C, W, S	0.094	1		DYNAMIN-like 1C	Dynamin-related GTPase	dynamin family protein, putative, expressed
Pp6c19-2800	C, W, S	-0.032	1
Pp6c19-2950	C, W, S	-0.34	1		HIT-type Zinc finger family protein		HIT zinc finger domain containing protein, expressed
Pp6c19-3270	C, W, S	-0.356	1		Pyridoxamine 5'-phosphate oxidase family protein	Conserved in the Plant Lineage	pyridoxamine 5'-phosphate oxidase family protein, putative, expressed
Pp6c19-3310	C, W, S	-0.452	1	upregulated-target	tetraspanin8		tetraspanin family protein, putative, expressed
Pp6c19-4360	C, W, S	-0.116	1				IQ calmodulin-binding motif domain containing protein, expressed
Pp6c19-4380	C, W, S	-0.026	1		TCP-1/cpn60 chaperonin family protein	T-complex protein 1, delta subunit	T-complex protein, putative, expressed
Pp6c19-4390	C, S	-0.533	1		SRP72 RNA-binding domain	Subunit of the Signal Recognition Particle	signal recognition particle 72 kDa protein, putative, expressed
Pp6c19-4400	S	-0.772	1		starch synthase 2	soluble starch synthase II	soluble starch synthase 2-3, chloroplast precursor, putative, expressed
Pp6c19-4870	C, S	-0.488	1
Pp6c19-490	C, S	-0.619	1
Pp6c19-5030	C, W, S	0.356	1		Haloacid dehalogenase-like hydrolase (HAD) superfamily protein	Phosphoglycolate phosphatase/4-nitrophenylphosphatase	4-nitrophenylphosphatase, putative, expressed
Pp6c19-5340	C, W, S	-0.371	1		HISTIDINE BIOSYNTHESIS 6B	Histidinol phosphate aminotransferase	aminotransferase, classes I and II, domain containing protein, expressed
Pp6c19-5350	C, S	-0.374	1		Transducin/WD40 repeat-like superfamily protein	COP-II coat subunit	WD domain, G-beta repeat domain containing protein, expressed
Pp6c19-5850	C, W, S	-0.654	1		Ribosomal protein S3Ae	Cytosolic 80S ribosomal protein S3a	40S ribosomal protein S3a, putative, expressed
Pp6c19-6150	C, S	-0.288	1
Pp6c19-6320	C, W, S	-0.093	1		IQ-domain 3
Pp6c19-6500	C, W, S	-0.243	1		Tetratricopeptide repeat (TPR)-like superfamily protein	(1 of 1) PTHR22904//PTHR22904:SF389 - TPR REPEAT CONTAINING PROTEIN // DNA POLYMERASE INTERACTING TPR CONTAINING PROTEIN OF 47KD	tetratricopeptide repeat domain containing protein, expressed
Pp6c19-6650	C, W, S	-0.063	1		Transducin family protein / WD-40 repeat family protein	(1 of 1) K14555 - U3 small nucleolar RNA-associated protein 13 (UTP13, TBL3)	WD domain, G-beta repeat domain containing protein, expressed
Pp6c19-7220	C, W, S	-0.458	1	upregulated-target	Transducin family protein / WD-40 repeat family protein	(1 of 1) K14548 - U3 small nucleolar RNA-associated protein 4 (UTP4, CIRH1A)	WD domain, G-beta repeat domain containing protein, expressed
Pp6c19-7700	C, W, S	-0.342	1
Pp6c19-7770	C	-0.482	1		Acyl-CoA N-acyltransferases (NAT) superfamily protein		HLS, putative, expressed
Pp6c19-7870	C, W, S	-0.229	1		3'-5'-exoribonuclease family protein	Rrp42-like exosome component	exosome complex exonuclease, putative, expressed
Pp6c19-7940	C, W, S	-0.361	1			Heat shock protein 90C
Pp6c19-8030	C, W, S	-0.19	1
Pp6c19-8070	C, W, S	0.312	1
Pp6c19-8120	C, W, S	-0.253	1	upregulated-target	Glutathione S-transferase family protein	Glutathione S-transferase-related protein	glutaredoxin family protein, expressed
Pp6c19-8190	S	-0.775	1		RNA recognition motif (RRM)-containing protein	(1 of 1) K13107 - RNA-binding motif protein, X-linked 2 (RBMX2, IST3)	RNA-binding motif protein, putative, expressed
Pp6c19-8280	C, S	-0.073	1		overexpressor of cationic peroxidase 3		homeobox domain containing protein, expressed
Pp6c19-8370	C, W, S	-0.307	1		Translation elongation factor EFG/EF2 protein		elongation factor, putative, expressed
Pp6c2-10030	C, W	0.193	1	upregulated-target	sulfite reductase	(1 of 1) K00392 - sulfite reductase (ferredoxin) (sir)	ferredoxin--nitrite reductase, putative, expressed
Pp6c2-10170	C, S	-0.626	1		DDT domain-containing protein		DDT domain containing protein, putative, expressed
Pp6c2-10320	S	-0.73	1				expressed protein
Pp6c2-10350	C, W, S	-0.417	1
Pp6c2-10400	S	-0.869	1		mitogen-activated protein kinase kinase kinase 15		STE_MEKK_ste11_MAP3K.8 - STE kinases include homologs to sterile 7, sterile 11 and sterile 20 from yeast, expressed
Pp6c2-10560	C, W, S	0.096	1	upregulated-target			3-dehydroquinate synthase, putative, expressed
Pp6c2-10850	C, W, S	-0.69	1		carbamoyl phosphate synthetase B	Carbamoyl phosphate synthase, large subunit	carbamoyl-phosphate synthase large chain, putative, expressed
Pp6c2-10930	C, W, S	-0.253	1		Ribosomal protein L24e family protein	(1 of 1) PTHR10792//PTHR10792:SF8 - 60S RIBOSOMAL PROTEIN L24 // RIBOSOME BIOGENESIS PROTEIN RLP24-RELATED	ribosomal protein L24, putative, expressed
Pp6c2-11190	C, W, S	0.062	1			(1 of 1) K03470 - ribonuclease HII (rnhB)
Pp6c2-1140	C, W, S	-0.009	1		Tetratricopeptide repeat (TPR)-like superfamily protein		pentatricopeptide containing protein, putative, expressed
Pp6c2-11430	C, S	-0.26	1		polyribonucleotide nucleotidyltransferase, putative
Pp6c2-11660	C, W, S	-0.06	1	upregulated-target	Nucleoside diphosphate kinase family protein	Flagellar Associated Protein 103	nucleoside diphosphate kinase, putative, expressed
Pp6c2-11710	C, S	0.021	1
Pp6c2-11880	C, W, S	-0.377	1		importin alpha isoform 1	Importin alpha	importin subunit alpha, putative, expressed
Pp6c2-11910	C, W	0.238	1		Transducin/WD40 repeat-like superfamily protein	Transcriptional repression protein	WD repeat-containing protein 5, putative, expressed
Pp6c2-12230	C, S	-0.818	1		zinc finger (CCCH-type) family protein / RNA recognition motif (RRM)-containing protein		RNA-binding motif protein, putative, expressed
Pp6c2-12310	C, W, S	-0.421	1	upregulated-target	reticulata-related 1	Conserved in the Plant Lineage	expressed protein
Pp6c2-13020	S	-1.315	1		ribosomal protein L16		mitochondrial 60S ribosomal protein L16, putative, expressed
Pp6c2-13450	C, W, S	-0.309	1		sequence-specific DNA binding transcription factors;zinc ion binding;sequence-specific DNA binding transcription factors	(1 of 1) K15683 - NF-X1-type zinc finger protein NFXL1 (NFXL1, OZFP)	NF-X1-type zinc finger protein, putative, expressed
Pp6c2-13460	C, S	-0.648	1		phosphoribosylaminoimidazole carboxylase, putative / AIR carboxylase, putative	(1 of 1) 4.1.1.21 - Phosphoribosylaminoimidazole carboxylase / AIR carboxylase	phosphoribosylaminoimidazole carboxylase, chloroplast precursor, putative, expressed
Pp6c2-13860	S	-0.871	1		SWITCH/sucrose nonfermenting 3A	(1 of 1) PTHR12802:SF41 - BRAHMA ASSOCIATED PROTEIN 155 KDA
Pp6c2-14270	C, S	-0.233	1		Transducin/WD40 repeat-like superfamily protein	Predicted protein	WD domain, G-beta repeat domain containing protein, expressed
Pp6c2-14460	C	0.624	1
Pp6c2-1490	C, W, S	0.002	1
Pp6c2-15020	C, W, S	-0.149	1		Nucleotidylyl transferase superfamily protein	Trryptophanyl-tRNA synthetase	tRNA synthetase, putative, expressed
Pp6c2-15060	S	-0.865	1
Pp6c2-1510	C, W	0.411	1	upregulated-target
Pp6c2-15160	C, S	-0.469	1		PIN domain-like family protein	(1 of 1) K14773 - U3 small nucleolar RNA-associated protein 23 (UTP23)	rRNA-processing protein FCF, putative, expressed
Pp6c2-15190	C, W, S	-0.15	1		Mitochondrial substrate carrier family protein		mitochondrial carrier protein, putative, expressed
Pp6c2-15380	C, W, S	-0.413	1		FtsJ-like methyltransferase family protein	Putative ribosomal RNA methyltransferase	ribosomal RNA large subunit methyltransferase J, putative, expressed
Pp6c2-15530	C, W, S	0.882	1		rho guanyl-nucleotide exchange factor 1		ATROPGEF7/ROPGEF7, putative, expressed
Pp6c2-15780	C, W, S	0.136	1		Ribosomal protein S30 family protein	Cytosolic 80S ribosomal protein S30	40S ribosomal protein S30, putative, expressed
Pp6c2-15850	C, S	-1.543	1
Pp6c2-16650	C, S	-0.752	1
Pp6c2-16660	C, W, S	-0.397	1		EMBRYO DEFECTIVE 2788	(1 of 1) PTHR13500 - NUCLEOLAR PRERIBOSOMAL-ASSOCIATED PROTEIN 1	expressed protein
Pp6c2-17150	C, W, S	-0.008	1		Hyaluronan / mRNA binding family	(1 of 1) K13199 - plasminogen activator inhibitor 1 RNA-binding protein (SERBP1)	plasminogen activator inhibitor 1 RNA-binding protein, putative, expressed
Pp6c2-17370	C, W, S	-0.097	1
Pp6c2-17500	C, W, S	-0.06	1
Pp6c2-17520	C, S	-0.534	1			Fructan fructosyltransferase
Pp6c2-17540	C, W, S	-0.485	1		ribosomal protein L5 B	Cytosolic 80S ribosomal protein L5	ribosomal L18p/L5e family protein, putative, expressed
Pp6c2-17590	C, S	-0.23	1		embryo defective 1923
Pp6c2-17620	C, W, S	-0.421	1
Pp6c2-17990	C, S	-0.089	1		Cytidine/deoxycytidylate deaminase family protein		deoxycytidylate deaminase, putative, expressed
Pp6c2-18030	C, W, S	-0.218	1		eukaryotic translation initiation factor 4E	Eukaryotic translation initiation factor 4E	eukaryotic translation initiation factor, putative, expressed
Pp6c2-18310	C, S	-0.529	1				expressed protein
Pp6c2-19100	C, W, S	-0.344	1		(1 of 1) PTHR12814 - RNA-BINDING PROTEIN NOB1	(1 of 1) K11883 - RNA-binding protein NOB1 (NOB1)	expressed protein
Pp6c2-19430	C, W, S	-0.05	1		enolase 1		enolase, putative, expressed
Pp6c2-19550	C, W, S	0.12	1	upregulated-target
Pp6c2-19560	S	-0.659	1
Pp6c2-1980	C, W, S	-0.589	1		ARM repeat superfamily protein	(1 of 1) K14794 - ribosomal RNA-processing protein 12 (RRP12)	expressed protein
Pp6c2-20540	C, W, S	0.569	1	upregulated-target	receptor like protein 4		leucine-rich repeat family protein, putative, expressed
Pp6c2-20550	C, W	3.441	1
Pp6c2-20840	C, W, S	0.143	1		Cox19-like CHCH family protein
Pp6c2-2360	C, W, S	-0.115	1		Class II aaRS and biotin synthetases superfamily protein	(1 of 1) PTHR11451//PTHR11451:SF21 - TRNA SYNTHETASE-RELATED // BIFUNCTIONAL GLUTAMATE/PROLINE--TRNA LIGASE	bifunctional aminoacyl-tRNA synthetase, putative, expressed
Pp6c2-2370	C, W, S	-0.189	1
Pp6c2-2550	C, S	-0.529	1		Amino acid dehydrogenase family protein		glutamate dehydrogenase protein, putative, expressed
Pp6c2-2560	C, W, S	-0.213	1		MAK16 protein-related	(1 of 1) K14831 - protein MAK16 (MAK16)	Mak16 protein domain containing protein, expressed
Pp6c2-3000	C, W, S	-0.088	1
Pp6c2-3300	C, S	-0.682	1
Pp6c2-3730	C, W, S	-0.288	1		histone deacetylase 2B		ZOS5-12 - C2H2 zinc finger protein, expressed
Pp6c2-3780	C	0.89	1		GTP binding Elongation factor Tu family protein	Eukaryotic translation elongation factor 1 alpha	elongation factor Tu, putative, expressed
Pp6c2-3860	C, W, S	-0.368	1		Protein of unknown function (DUF2296)		expressed protein
Pp6c2-4080	C, S	-0.811	1
Pp6c2-4110	C, W, S	0.017	1
Pp6c2-4180	C	0.074	1		cytokinin response factor 5		AP2 domain containing protein, expressed
Pp6c2-4560	C, W, S	-0.477	1			Queuine tRNA-ribosyltransferase	queuine tRNA-ribosyltransferase, putative, expressed
Pp6c2-4630	C, S	-0.94	1
Pp6c2-4710	C	-0.326	1		SET domain protein 35	histone methyltransferase	tetratricopeptide repeat domain containing protein, expressed
Pp6c2-5310	C, W, S	-0.159	1		deoxyhypusine synthase	Deoxyhypusine synthase	deoxyhypusine synthase, putative, expressed
Pp6c2-5510	C, W, S	0.315	1	upregulated-target	COBRA-like protein 1 precursor		COBRA, putative, expressed
Pp6c2-5520	C, W, S	-0.222	1		valyl-tRNA synthetase / valine--tRNA ligase (VALRS)	Valyl-tRNA synthetase	valyl-tRNA synthetase, putative, expressed
Pp6c2-5680	C, W, S	0.433	1		(1 of 2) PTHR14791//PTHR14791:SF27 - BOMB/KIRA PROTEINS		expressed protein
Pp6c2-5940	C, W, S	0.133	1	upregulated-target
Pp6c2-6540	C, W, S	-0.444	1
Pp6c2-6700	C, W, S	-0.324	1		histone deacetylase 2B		ZOS5-12 - C2H2 zinc finger protein, expressed
Pp6c2-6800	C, S	-0.583	1		Phosphofructokinase family protein		pyrophosphate--fructose 6-phosphate 1-phosphotransferase subunit beta, putative, expressed
Pp6c2-7130	C, W, S	-0.378	1	upregulated-target	ABC transporter family protein	Flagellar Associated Protein 151	ABC transporter, ATP-binding protein, putative, expressed
Pp6c2-7480	C, W, S	0.235	1		Ribosomal protein L6 family protein	Cytosolic 80S ribosomal protein L6	60S ribosomal protein L6, putative, expressed
Pp6c2-7950	C	-0.933	1
Pp6c2-7980	C, W, S	-0.06	1		(1 of 2) PTHR12858 - RIBOSOME BIOGENESIS PROTEIN	(1 of 1) K14799 - pre-rRNA-processing protein TSR1 (TSR1)	AARP2CN domain containing protein, expressed
Pp6c2-8010	C, S	-0.459	1		Sas10/Utp3/C1D family		sas10/Utp3 family protein, expressed
Pp6c2-8130	C, W, S	0.254	1		Prolyl oligopeptidase family protein	(1 of 2) 3.4.21.26 - Prolyl oligopeptidase / Prolyl endopeptidase	OsPOP1 - Putative Prolyl Oligopeptidase homologue, expressed
Pp6c2-8180	C, W, S	0.064	1		RNA polymerase Rpb8	DNA-directed RNA polymerase II, 16.5 kDa polypeptide	DNA-directed RNA polymerases I, II, and III subunit RPABC3, putative, expressed
Pp6c2-8480	C	0.257	1		cyclin-dependent kinase D1;3	CDK activating kinase	cyclin-dependent kinase D-1, putative, expressed
Pp6c2-8560	C, W, S	0.152	1
Pp6c2-8860	S	-1.377	1		RNA polymerase III RPC4	possible RNA polymerase III subunit
Pp6c2-8880	C, W	-0.48	1		(1 of 1) PTHR17098 - NADH-UBIQUINONE OXIDOREDUCTASE MWFE SUBUNIT		expressed protein
Pp6c2-9400	C, W, S	-0.113	1		phenylalanyl-tRNA synthetase, putative / phenylalanine--tRNA ligase, putative	(1 of 1) PTHR11538:SF40 - PHENYLALANINE--TRNA LIGASE ALPHA SUBUNIT	phenylalanyl-tRNA synthetase, putative, expressed
Pp6c2-9510	C, W, S	-0.048	1
Pp6c20-10320	C, W, S	-0.364	1		Threonyl-tRNA synthetase	Threonyl-tRNA synthetase	threonyl-tRNA synthetase, mitochondrial precursor, putative, expressed
Pp6c20-10340	S	-1.248	1
Pp6c20-10370	C, S	-0.299	1
Pp6c20-10550	C	-0.074	1
Pp6c20-10630	C, W, S	-0.346	1
Pp6c20-11070	C, W	0.078	1		OSBP(oxysterol binding protein)-related protein 1C		oxysterol-binding protein, putative, expressed
Pp6c20-11580	C, W	0.599	1
Pp6c20-11600	C, W, S	-0.523	1		protein serine/threonine kinases;ATP binding;catalytics	(1 of 1) K07179 - RIO kinase 2 (RIOK2)	serine/threonine-protein kinase RIO-like, putative, expressed
Pp6c20-11890	C, W, S	-0.107	1		Amino acid kinase family protein	(1 of 1) 2.7.4.22 - UMP kinase / Uridylate kinase	amino acid kinase, putative, expressed
Pp6c20-1480	C, W, S	0.172	1		MUTS homolog 6	DNA mismatch repair protein, MutS homolog	MSH-like DNA mismatch repair protein, putative, expressed
Pp6c20-1790	C, W, S	0.349	1	upregulated-target	Vacuolar iron transporter (VIT) family protein	membrane protein	integral membrane protein, putative, expressed
Pp6c20-1840	C, W, S	-0.014	1		Ribosomal protein L20	Mitochondrial ribosomal protein L20	50S ribosomal protein L20, putative, expressed
Pp6c20-1880	C, W, S	-0.232	1
Pp6c20-2220	C, W, S	-0.263	1	upregulated-target	Phosphoribosyltransferase family protein	Ribose-phosphate pyrophosphokinase	phosphoribosyl transferase, putative, expressed
Pp6c20-2720	C, W, S	0.148	1
Pp6c20-30	C, S	-0.518	1
Pp6c20-3020	C, W, S	-0.433	1		Single hybrid motif superfamily protein		expressed protein
Pp6c20-3570	C, W, S	-0.289	1		tRNA synthetase class II (D, K and N) family protein	(1 of 1) PTHR22594//PTHR22594:SF5 - ASPARTYL/LYSYL-TRNA SYNTHETASE // ASPARTATE--TRNA LIGASE, MITOCHONDRIAL	aspartyl-tRNA synthetase, putative, expressed
Pp6c20-3640	C, W	1.384	1	upregulated-target	Protein kinase superfamily protein		ATP binding protein, putative, expressed
Pp6c20-3710	S	-0.867	1
Pp6c20-3830	C, W, S	-0.451	1		Hypoxanthine-guanine phosphoribosyltransferase	(1 of 3) 2.4.2.8 - Hypoxanthine phosphoribosyltransferase / Transphosphoribosidase	phosphoribosyl transferase, putative, expressed
Pp6c20-4030	C, W, S	-0.321	1		eukaryotic translation initiation factor 3E	Eukaryotic translation initiation factor 3, subunit E	eukaryotic translation initiation factor 3 subunit E, putative, expressed
Pp6c20-4270	C, W, S	-0.14	1		Tim10/DDP family zinc finger protein	Mitochondrial inner membrane translocase subunit	mitochondrial import inner membrane translocase subunit Tim, putative, expressed
Pp6c20-4670	C, S	-0.304	1			(1 of 2) PF11371 - Protein of unknown function (DUF3172) (DUF3172)
Pp6c20-5190	C, W, S	-0.149	1		mitochondrial acyl carrier protein 2	Acyl-carrier protein, mitochondrial	acyl carrier protein, putative, expressed
Pp6c20-5400	C, S	-0.447	1
Pp6c20-5930	C, W, S	-0.565	1		(1 of 1) PF09805 - Nucleolar protein 12 (25kDa) (Nop25)	(1 of 1) K14851 - ribosomal RNA-processing protein 17 (RRP17, NOL12)	expressed protein
Pp6c20-6280	C, W, S	-0.321	1		Protein of unknown function (DUF3223)	(1 of 1) PTHR33415//PTHR33415:SF3 - FAMILY NOT NAMED // EMB514	expressed protein
Pp6c20-6310	C, S	-2.633	1
Pp6c20-6940	C, W, S	-0.262	1		Pseudouridine synthase family protein		coiled-coil domain-containing protein 139, putative, expressed
Pp6c20-7140	C, W, S	0.174	1		RING/U-box superfamily protein		RING-H2 finger protein, putative, expressed
Pp6c20-7430	C, W, S	0.091	1			(1 of 1) PTHR36116:SF1 - UPF0060 MEMBRANE PROTEIN YNFA
Pp6c20-7540	C, W, S	-0.229	1		Ribosomal protein L1p/L10e family		L1P family of ribosomal proteins domain containing protein, expressed
Pp6c20-7570	C, W, S	-0.395	1		Peroxisomal membrane 22 kDa (Mpv17/PMP22) family protein	Mpv17/PMP22 family protein with unknown function	peroxisomal membrane protein, putative, expressed
Pp6c20-7950	C, W, S	0.047	1		Protein of unknown function (DUF604)		fringe-related protein, putative, expressed
Pp6c20-8060	C, W, S	-0.001	1
Pp6c20-8360	C, S	-0.716	1		SET domain-containing protein	(1 of 8) 2.1.1.259 - [Fructose-bisphosphate aldolase]-lysine N-methyltransferase / (dimerizing)]-lysine 6-N-methyltransferase	CAMK_CAMK_like.6 - CAMK includes calcium/calmodulin depedent protein kinases, expressed
Pp6c20-9100	C, S	-0.369	1		Zn-dependent exopeptidases superfamily protein	zinc carboxypeptidase	zinc carboxypeptidase family protein, putative, expressed
Pp6c20-9270	C, W, S	-0.439	1	upregulated-target	alpha/beta-Hydrolases superfamily protein	(1 of 1) PTHR12265:SF0 - TRANSMEMBRANE PROTEIN 53	expressed protein
Pp6c20-9380	C, S	-0.67	1
Pp6c21-10100	C, S	-0.688	1
Pp6c21-10310	C, W, S	0.283	1	upregulated-target		(1 of 6) PF08263 - Leucine rich repeat N-terminal domain (LRRNT_2)
Pp6c21-10500	C, W, S	-0.515	1
Pp6c21-11040	C, W, S	-0.027	1		Histidine kinase-, DNA gyrase B-, and HSP90-like ATPase family protein		expressed protein
Pp6c21-11340	C	1.329	1	upregulated-target			expressed protein
Pp6c21-11410	C, W, S	-0.087	1		ribosomal protein S27	Cytosolic 80S ribosomal protein S27, isoform A	40S ribosomal protein S27, putative, expressed
Pp6c21-11500	C, W, S	-0.255	1		methionine aminopeptidase 1A	Methionine aminopeptidase	peptidase, M24 family protein, putative, expressed
Pp6c21-1180	C, W, S	-0.302	1		(1 of 1) PF15341 - Ribosome biogenesis protein SLX9 (SLX9)	(1 of 1) PF15341 - Ribosome biogenesis protein SLX9 (SLX9)	expressed protein
Pp6c21-1910	C, W, S	0.083	1	upregulated-target	translationally controlled tumor protein		translationally-controlled tumor protein, putative, expressed
Pp6c21-2020	C, W, S	0.129	1		pfkB-like carbohydrate kinase family protein	conserved protein with carbohydrate kinase motif	kinase, pfkB family, putative, expressed
Pp6c21-2460	C, W	-0.82	1
Pp6c21-2520	C, S	-0.353	1
Pp6c21-2610	C, W, S	-0.174	1
Pp6c21-2750	C, S	-0.632	1		Pseudouridine synthase family protein	RNA pseudouridine synthase	tRNA pseudouridine synthase family protein, putative, expressed
Pp6c21-2830	C, S	-0.525	1		tryptophan synthase beta-subunit 2	Tryptophan synthase beta subunit	tryptophan synthase beta chain 1, putative, expressed
Pp6c21-350	C, W, S	-0.452	1		ARM repeat superfamily protein	(1 of 1) K14856 - protein SDA1 (SDA1, SDAD1)	SDA1, putative, expressed
Pp6c21-3550	C, S	-0.382	1		CLP-similar protein 3	(1 of 1) K14399 - polyribonucleotide 5'-hydroxyl-kinase (CLP1, HERB)	pre-mRNA cleavage complex II protein Clp1, putative, expressed
Pp6c21-4290	C, W	1.186	1
Pp6c21-4580	C, W, S	0.022	1
Pp6c21-4690	C, W, S	-0.565	1		E2F target gene 1	(1 of 1) PTHR13489:SF0 - MINI-CHROMOSOME MAINTENANCE COMPLEX-BINDING PROTEIN	expressed protein
Pp6c21-5340	C, S	-0.411	1		topoisomerase 3alpha		DNA topoisomerase 3 protein, putative, expressed
Pp6c21-5370	C, W, S	0.036	1		Small nuclear ribonucleoprotein family protein	Small nuclear ribonucleoprotein SmG	LSM domain containing protein, expressed
Pp6c21-6040	C, W, S	0.013	1		Peptide chain release factor 2		peptide chain release factor protein, putative, expressed
Pp6c21-6210	C, W, S	-0.33	1		Leucine-rich repeat protein kinase family protein	(1 of 26) KOG1187 - Serine/threonine protein kinase	inactive receptor kinase At2g26730 precursor, putative, expressed
Pp6c21-6520	C, W, S	-0.007	1		PENTATRICOPEPTIDE REPEAT 596		PPR repeat domain containing protein, putative, expressed
Pp6c21-6680	C, S	-0.583	1		HOPW1-1-interacting 1	Acetylornithine aminotransferase	aminotransferase, putative, expressed
Pp6c21-6730	C, W, S	-0.302	1		GTP binding;GTP binding	(1 of 1) PTHR11649//PTHR11649:SF5 - MSS1/TRME-RELATED GTP-BINDING PROTEIN // GTP-BINDING PROTEIN	GTPase of unknown function domain containing protein, putative, expressed
Pp6c21-6770	C, W, S	-0.229	1
Pp6c21-7040	C, S	-0.636	1	upregulated-target
Pp6c21-770	C, W, S	-0.286	1		Serine/threonine-protein kinase Rio1	(1 of 1) K07178 - RIO kinase 1 (RIOK1)	serine/threonine-protein kinase RIO-like, putative, expressed
Pp6c21-7820	C, S	-0.657	1		elongation factor family protein	Putative organellar translation elongation factor EFG/EF2	GTP-binding protein typA/bipA, putative, expressed
Pp6c21-7840	C, W, S	-0.527	1		RNA polymerase I specific transcription initiation factor RRN3 protein	(1 of 1) K15216 - RNA polymerase I-specific transcription initiation factor RRN3 (RRN3, TIFIA)	RNA polymerase I specific transcription initiation factor RRN3 family protein, putative, expressed
Pp6c21-820	C, W, S	0.018	1		GTP binding Elongation factor Tu family protein	Translation elongation factor Tu family protein	elongation factor Tu, putative, expressed
Pp6c21-8200	C, W	-0.086	1
Pp6c21-8660	C, W, S	0.029	1
Pp6c21-8880	C, W, S	-0.288	1		methyltransferases	(1 of 1) 2.1.1.225 - tRNA:m(4)X modification enzyme
Pp6c21-9100	C, W, S	-0.2	1		beta-hydroxylase 1	Beta-carotene hydroxylase, putative chloroplast precursor	fatty acid hydroxylase, putative, expressed
Pp6c21-9550	C, S	-0.376	1	upregulated-target			zinc finger, C3HC4 type, domain containing protein, expressed
Pp6c21-9750	C, W, S	0.016	1
Pp6c22-10120	C, W, S	-0.033	1		Nucleic acid-binding, OB-fold-like protein	Exosome component, Csl4	3-5 exoribonuclease CSL4, putative, expressed
Pp6c22-10530	C	-0.659	1	upregulated-target
Pp6c22-110	C, W, S	-0.89	1		homologue of NAP57	TruB family RNA pseudouridine synthase	h/ACA ribonucleoprotein complex subunit 4, putative, expressed
Pp6c22-1100	C, W, S	-0.241	1		aspartate kinase 1	Aspartate kinase	aspartokinase, chloroplast precursor, putative, expressed
Pp6c22-1250	C, W	1.212	1	upregulated-target
Pp6c22-1280	C, W, S	0.221	1		3'-5'-exoribonuclease family protein	3'-5' Exoribonuclease PH component of the Exosome	exosome complex exonuclease, putative, expressed
Pp6c22-1390	C, W, S	-0.198	1		TCP-1/cpn60 chaperonin family protein	T-complex protein 1, delta subunit	T-complex protein, putative, expressed
Pp6c22-1550	C, S	-0.785	1				expressed protein
Pp6c22-1590	C, W, S	-0.019	1		dolichol phosphate-mannose biosynthesis regulatory protein-related		dolichol phosphate-mannose biosynthesis regulatory protein, putative, expressed
Pp6c22-1840	C, W, S	0.089	1		plastid transcriptionally active7
Pp6c22-2000	C, W, S	-0.408	1		DNA GYRASE B2	Topoisomerase type III, organellar DNA gyrase	DNA gyrase subunit B, chloroplast/mitochondrial precursor, putative, expressed
Pp6c22-230	C, W, S	-0.376	1		(1 of 1) KOG2974 - Uncharacterized conserved protein	(1 of 1) PF07890 - Rrp15p (Rrp15p)	transposon protein, putative, unclassified, expressed
Pp6c22-4010	C, W, S	0.038	1		SMALL ORGAN 4		glioma tumor suppressor candidate region gene 2 protein, putative, expressed
Pp6c22-450	C, S	-0.876	1		Mitochondrial transcription termination factor family protein	(1 of 8) PTHR13068 - CGI-12 PROTEIN-RELATED	mTERF domain containing protein, expressed
Pp6c22-460	C, W, S	-0.133	1		MUTS homolog 2	(1 of 1) K08735 - DNA mismatch repair protein MSH2 (MSH2)	MSH-like DNA mismatch repair protein, putative, expressed
Pp6c22-4980	C, S	-0.087	1		isopropylmalate dehydrogenase 2	Isopropylmalate dehydrogenase	dehydrogenase, putative, expressed
Pp6c22-5100	C, W, S	-0.238	1		protein arginine methyltransferase 3	Protein arginine N-methyltransferase	ZOS7-13 - C2H2 zinc finger protein, expressed
Pp6c22-5200	C, W, S	-0.303	1			Dual-specificity protein phosphatase	dual specificity protein phosphatase, putative, expressed
Pp6c22-5320	W	2.286	1	upregulated-target	Leucine-rich repeat protein kinase family protein	(1 of 26) KOG1187 - Serine/threonine protein kinase	inactive receptor kinase At2g26730 precursor, putative, expressed
Pp6c22-5850	C	2.914	1
Pp6c22-6130	C, W	0.298	1		Domain of unknown function (DUF966)		expressed protein
Pp6c22-640	C, S	0.005	1	upregulated-target	Polyketide cyclase / dehydrase and lipid transport protein	Coenzyme Q-binding protein	cyclase/dehydrase family protein, expressed
Pp6c22-6790	C, W, S	-0.152	1
Pp6c22-6900	C, W	0.116	1		Acyl-CoA N-acyltransferases (NAT) superfamily protein		HLS, putative, expressed
Pp6c22-6920	C, W, S	-0.186	1		ribonuclease P family protein	(1 of 1) PTHR13348 - RIBONUCLEASE P SUBUNIT P29	ribonuclease P family protein, putative, expressed
Pp6c22-7180	C, S	-0.647	1		Glutathione S-transferase family protein	Glutathione S-transferase-related protein	glutaredoxin family protein, expressed
Pp6c22-7250	C, W	0.695	1
Pp6c22-7440	C, W, S	-0.198	1		Transducin family protein / WD-40 repeat family protein	(1 of 1) K14548 - U3 small nucleolar RNA-associated protein 4 (UTP4, CIRH1A)	WD domain, G-beta repeat domain containing protein, expressed
Pp6c22-7510	C, S	-0.496	1			Component of oligomeric golgi complex	expressed protein
Pp6c22-7790	C, W, S	0.125	1	upregulated-target	O-acetylserine (thiol) lyase B	O-acetylserine (Thiol)-lyase/cysteine synthase or Cysteine Synthase	cysteine synthase, mitochondrial precursor, putative, expressed
Pp6c22-8400	C, W, S	-0.536	1		Eukaryotic protein of unknown function (DUF842)	(1 of 1) KOG3377 - Uncharacterized conserved protein	expressed protein
Pp6c22-8480	C, S	-0.364	1	upregulated-target	plastid division2		PDV2, putative, expressed
Pp6c22-8550	C, W, S	-0.071	1		Translation elongation factor EFG/EF2 protein		elongation factor, putative, expressed
Pp6c22-8790	C, W, S	-0.524	1		FtsJ-like methyltransferase family protein	Putative ribosomal RNA methyltransferase	ribosomal RNA large subunit methyltransferase J, putative, expressed
Pp6c22-90	C, W, S	-0.148	1
Pp6c22-9640	C, W, S	-0.802	1
Pp6c22-9650	C, W	-0.132	1
Pp6c22-9720	C, W, S	0.027	1
Pp6c23-1000	C, W, S	-0.205	1
Pp6c23-10200	C, W, S	0.095	1			(1 of 1) 6.5.1.2 - DNA ligase (NAD(+)) / Polynucleotide ligase (NAD+)
Pp6c23-10670	C, W, S	-0.297	1		Ribosomal L27e protein family	Cytosolic 80S ribosomal protein L27	60S ribosomal protein L27-3, putative, expressed
Pp6c23-10920	C, W, S	-0.449	1		embryo defective 1381		EMB1381, putative, expressed
Pp6c23-10930	C, S	-0.589	1		Family of unknown function (DUF566)		expressed protein
Pp6c23-10940	C, S	-1.38	1		Family of unknown function (DUF566)		expressed protein
Pp6c23-1860	C, W	-0.134	1
Pp6c23-1930	C, W, S	0.11	1
Pp6c23-200	C, W, S	-0.304	1		minichromosome maintenance (MCM2/3/5) family protein	Minichromosome maintenance protein	MCM6 - Putative minichromosome maintenance MCM complex subunit 6, expressed
Pp6c23-2150	C, W, S	-0.174	1		GTP binding Elongation factor Tu family protein	Translation elongation factor Tu family protein	elongation factor Tu, putative, expressed
Pp6c23-2520	S	-1.802	1
Pp6c23-2630	C, W, S	0.198	1		Shugoshin C terminus		shugoshin-1, putative, expressed
Pp6c23-2670	C, S	-0.74	1		DNA-binding protein with MIZ/SP-RING zinc finger, PHD-finger and SAP domain		ATSIZ1/SIZ1, putative, expressed
Pp6c23-2810	C, W, S	-0.499	1		(1 of 1) PF15375 - Domain of unknown function (DUF4602) (DUF4602)	(1 of 1) PF15375 - Domain of unknown function (DUF4602) (DUF4602)	expressed protein
Pp6c23-3010	C, W, S	-0.488	1
Pp6c23-3230	C, S	-0.322	1		5'-3' exonuclease family protein		flap endonuclease, putative, expressed
Pp6c23-3300	C, W, S	-0.464	1			(1 of 1) 2.1.1.207 - tRNA (cytidine(34)-2'-O)-methyltransferase / tRNA methyltransferase L	RNA methyltransferase, TrmH family protein, putative, expressed
Pp6c23-3690	C, S	-0.345	1
Pp6c23-3830	C, W, S	-0.396	1		GAMETE CELL DEFECTIVE 1		expressed protein
Pp6c23-4150	C, W, S	-0.522	1		Tetrapyrrole (Corrin/Porphyrin) Methylases	Tetrapyrrole methylase	tetrapyrrole methylase family protein, putative, expressed
Pp6c23-4200	C, W, S	-0.548	1		purin 7	(1 of 1) 6.3.2.6 - Phosphoribosylaminoimidazolesuccinocarboxamide synthase / SAICARs	phosphoribosylaminoimidazole-succinocarboxamide synthase, chloroplast precursor, putative, expressed
Pp6c23-4660	C	0.897	1	upregulated-target	(1 of 2) PF13890 - Rab3 GTPase-activating protein catalytic subunit (Rab3-GTPase_cat)		expressed protein
Pp6c23-4750	C, W, S	-0.23	1		general regulatory factor 7	14-3-3 protein	14-3-3 protein, putative, expressed
Pp6c23-5000	C, S	-0.248	1		N-MYC downregulated-like 2		pollen-specific protein SF21, putative, expressed
Pp6c23-5180	C, W, S	0.06	1		DNA topoisomerase, type IA, core	Topoisomerase type IA, chlloroplast-targeted	DNA topoisomerase I family protein, expressed
Pp6c23-570	W	1.724	1		Spc97 / Spc98 family of spindle pole body (SBP) component	Gamma tubulin interacting protein	Spc97 / Spc98 family protein, putative, expressed
Pp6c23-6130	C, W, S	-0.149	1		Transducin/WD40 repeat-like superfamily protein	(1 of 1) K14863 - ribosome biogenesis protein YTM1 (YTM1, WDR12)	WD repeat-containing protein 12, putative, expressed
Pp6c23-6710	C, S	-0.759	1		translocase of outer membrane 22-V		expressed protein
Pp6c23-6910	C, S	-0.32	1	upregulated-target
Pp6c23-7060	C, S	-0.262	1
Pp6c23-7210	C, W, S	-0.323	1
Pp6c23-7320	C, W, S	-0.526	1		gametophytic factor 2		chaperone protein dnaJ, putative, expressed
Pp6c23-7780	C, W, S	-0.179	1		Jumonji domain-containing protein 22	(1 of 1) PTHR12480//PTHR12480:SF21 - PHOSPHATIDYLSERINE RECEPTOR // TRANSCRIPTION FACTOR JUMONJI, JMJC DOMAIN-CONTAINING PROTEIN	OsFBO15 - F-box and other domain containing protein, expressed
Pp6c23-7910	C, W, S	-0.182	1		(1 of 1) PTHR13269:SF6 - NUCLEOPORIN NDC1		expressed protein
Pp6c23-8630	C, W, S	-0.077	1		Translation initiation factor IF6	Eukaryotic translation initiation factor 6	eukaryotic translation initiation factor 6, putative, expressed
Pp6c23-8660	C, W	-0.451	1		cytokinin oxidase/dehydrogenase 1		cytokinin dehydrogenase precursor, putative, expressed
Pp6c23-8930	C, W, S	0.168	1		60S acidic ribosomal protein family	Acidic ribosomal protein P1	60S acidic ribosomal protein, putative, expressed
Pp6c23-9000	C, S	-0.795	1
Pp6c23-9020	C, W, S	-0.247	1		ribosomal protein L3 plastid	Mitochondrial ribosomal protein L3	ribosomal protein L3, putative, expressed
Pp6c23-9030	C, W, S	-0.251	1
Pp6c23-9130	C, W, S	-0.396	1		Vacuolar sorting protein 9 (VPS9) domain		vacuolar sorting protein, putative, expressed
Pp6c23-9150	C, W, S	-0.2	1		Pyridoxal phosphate (PLP)-dependent transferases superfamily protein	Cystathionine gamma-synthase	cystathionine gamma-synthase, putative, expressed
Pp6c23-9210	C, S	-0.815	1		(1 of 1) PF09585 - Conserved hypothetical protein (Lin0512_fam) (Lin0512_fam)		expressed protein
Pp6c23-9570	C, S	-0.344	1
Pp6c23-9580	C, W, S	-0.366	1
Pp6c23-9600	C, W	0.964	1	upregulated-target	fatty acid desaturase family protein		sphingolipid delta desaturase, putative, expressed
Pp6c23-9810	C, W, S	0.168	1	upregulated-target	end binding protein 1C	Microtubule plus-end binding protein EB1	ATEB1A-like microtubule associated protein, putative, expressed
Pp6c23-9920	C, W, S	-0.108	1
Pp6c24-1000	C, W, S	0.223	1
Pp6c24-10350	C, S	-0.137	1	upregulated-target	Protein of unknown function (DUF1279)	(1 of 2) PF06916 - Protein of unknown function (DUF1279) (DUF1279)	protein of unknown function DUF1279 domain containing protein, expressed
Pp6c24-1170	C, W, S	-0.573	1
Pp6c24-1250	C, S	-0.643	1		Outer membrane OMP85 family protein	subunit of 55 kDa of the the TOB complex	outer membrane protein, OMP85 family protein, expressed
Pp6c24-1460	C, W	0.563	1	upregulated-target	F-box family protein		OsFBX386 - F-box domain containing protein, expressed
Pp6c24-1710	C, W, S	-0.442	1		YbaK/aminoacyl-tRNA synthetase-associated domain	(1 of 4) PF04073 - Aminoacyl-tRNA editing domain (tRNA_edit)	rho guanine nucleotide exchange factor, putative, expressed
Pp6c24-1770	C, W, S	-0.222	1		Noc2p family	(1 of 1) K14833 - nucleolar complex protein 2 (NOC2)	nucleolar complex protein 2, putative, expressed
Pp6c24-2180	C, W	1.148	1	upregulated-target	plant U-box 17	(1 of 84) 6.3.2.19 - Transferred entry: 2.3.2.23, 2.3.2.27 and 6.2.1.45
Pp6c24-2520	C, S	-0.625	1
Pp6c24-2890	C, W, S	-0.484	1
Pp6c24-2910	C, S	-0.532	1		Tetratricopeptide repeat (TPR)-like superfamily protein	(1 of 1) K11291 - nuclear autoantigenic sperm protein (NASP)	tetratricopeptide repeat containing protein, putative, expressed
Pp6c24-2940	C, W, S	-0.357	1	upregulated-target	Thioesterase/thiol ester dehydrase-isomerase superfamily protein	Thioesterase family protein	acyl-coenzyme A thioesterase 10, mitochondrial precursor, putative, expressed
Pp6c24-3240	C, W, S	-0.117	1		general transcription factor II H2	Transcription factor TFIIH, 44 kDa subunit	suppressor of stem-loop protein 1, putative, expressed
Pp6c24-3300	C, W, S	-0.196	1		mitochondrial acyl carrier protein 2	Acyl-carrier protein, mitochondrial	acyl carrier protein, putative, expressed
Pp6c24-3310	C, W, S	-0.013	1	upregulated-target
Pp6c24-3500	C, W, S	-0.133	1
Pp6c24-4100	C, W, S	-0.274	1		homocysteine methyltransferase 2	(1 of 1) 2.1.1.10 - Homocysteine S-methyltransferase	homocysteine S-methyltransferase protein, putative, expressed
Pp6c24-430	C, W	0.177	1		Transducin/WD40 repeat-like superfamily protein	(1 of 1) K11462 - polycomb protein EED (EED)	WD domain, G-beta repeat domain containing protein, expressed
Pp6c24-4340	C, W, S	-0.496	1		transducin family protein / WD-40 repeat family protein	(1 of 1) K14556 - U3 small nucleolar RNA-associated protein 12 (DIP2, UTP12, WDR3)	WD domain, G-beta repeat domain containing protein, expressed
Pp6c24-4360	C, W, S	-0.649	1		transducin family protein / WD-40 repeat family protein	(1 of 1) K14556 - U3 small nucleolar RNA-associated protein 12 (DIP2, UTP12, WDR3)	WD domain, G-beta repeat domain containing protein, expressed
Pp6c24-4690	C, W, S	0.309	1		HR-like lesion-inducing protein-related	(1 of 1) PF05514 - HR-like lesion-inducing (HR_lesion)	nicotiana lesion-inducing like, putative, expressed
Pp6c24-4900	C, W, S	-0.223	1		DNA topoisomerase, type IA, core	Topoisomerase type IA, chlloroplast-targeted	DNA topoisomerase I family protein, expressed
Pp6c24-5640	C, W, S	-0.162	1		nucleolar essential protein-related	NEP1-like protein	ribosome biogenesis protein NEP1, putative, expressed
Pp6c24-5920	C, W, S	-0.124	1		chaperonin-60alpha		T-complex protein, putative, expressed
Pp6c24-6140	C, W, S	-0.254	1	upregulated-target	Ribosomal protein L19 family protein	Chloroplast ribosomal protein L19	50S ribosomal protein L19, chloroplast precursor, putative, expressed
Pp6c24-6190	C, W, S	-0.06	1		Ku70-binding family protein	(1 of 1) K18156 - mitochondrial inner membrane protease ATP23 [EC:3.4.24.-] (ATP23, XRCC6BP1)	metalloprotease ATP23, putative, expressed
Pp6c24-620	C, S	-0.147	1		translocase of outer membrane 22-V		expressed protein
Pp6c24-6240	C, W	1.451	1	upregulated-target
Pp6c24-7230	C, W, S	-0.206	1		EPS15 homology domain 1	(1 of 1) K12483 - EH domain-containing protein 1 (EHD1)	dynamin family protein, putative, expressed
Pp6c24-7680	C, W, S	0.444	1	upregulated-target
Pp6c24-7990	C, S	-0.46	1		(1 of 1) PTHR13476:SF2 - HISTONE ACETYLTRANSFERASE SUBUNIT NUA4-DOMAIN CONTAINING PROTEIN	Histone H4 acetyltransferase, NuA4 complex-related	sarcoma antigen NY-SAR-91, putative, expressed
Pp6c24-8060	C, W, S	-0.244	1		Ribosomal protein L25/Gln-tRNA synthetase, anti-codon-binding domain	possible ribosomal protein	ribosomal protein L25, putative, expressed
Pp6c24-8530	C, W, S	-0.191	1		polymerase gamma 2	Putative DNA polymerase gamma, organellar	PolI-like DNA polymerase, putative, expressed
Pp6c24-8930	C, W, S	-0.261	1		Polynucleotidyl transferase, ribonuclease H-like superfamily protein		holliday junction resolvase, putative, expressed
Pp6c24-9400	W	0.959	1
Pp6c24-9440	C, W, S	-0.17	1		Ribosome recycling factor		ribosome recycling factor, putative, expressed
Pp6c24-9470	C, W, S	-0.342	1		RNA-binding KH domain-containing protein	(1 of 1) K06961 - ribosomal RNA assembly protein (KRR1)	ribosomal RNA assembly protein mis3, putative, expressed
Pp6c24-950	S	-1.89	1		RNA helicase family protein	(1 of 1) K12820 - pre-mRNA-splicing factor ATP-dependent RNA helicase DHX15/PRP43 (DHX15, PRP43)	ATP-dependent RNA helicase, putative, expressed
Pp6c24-9520	C, W	0.464	1
Pp6c24-9530	C, W, S	-0.01	1		acid-amino acid ligases;ligases;ATP binding;ATP binding;ligases	(1 of 1) 6.3.2.13 - UDP-N-acetylmuramoyl-L-alanyl-D-glutamate--2,6-diaminopimelate ligase / UDP-N-acetylmuramyl-tripeptide synthetase	Mur ligase family protein, putative, expressed
Pp6c24-9690	C, W, S	-0.563	1
Pp6c25-10000	C, W	1.429	1	upregulated-target
Pp6c25-10100	C, W, S	-0.181	1		translocase of the inner mitochondrial membrane 13	Mitochondrial inner membrane translocase subunit	mitochondrial import inner membrane translocase subunit Tim, putative, expressed
Pp6c25-10680	C	0.376	1
Pp6c25-12010	C, W, S	-0.547	1		H/ACA ribonucleoprotein complex, subunit Gar1/Naf1 protein	(1 of 1) K11128 - H/ACA ribonucleoprotein complex subunit 1 (GAR1, NOLA1)	h/ACA ribonucleoprotein complex subunit 1-like protein 1, putative, expressed
Pp6c25-12200	C, S	-0.398	1		Thioesterase/thiol ester dehydrase-isomerase superfamily protein	Thioesterase family protein	acyl-coenzyme A thioesterase 10, mitochondrial precursor, putative, expressed
Pp6c25-12210	C, W, S	-0.036	1		DNA repair (Rad51) family protein	DNA recombination protein	DNA repair protein Rad51, putative, expressed
Pp6c25-1520	C, W, S	-0.419	1		receptor for activated C kinase 1B	Receptor of activated protein kinase C	WD repeat-containing protein, putative, expressed
Pp6c25-2080	C, W, S	-0.114	1		chaperonin 60 beta	Chaperonin 60B2	T-complex protein, putative, expressed
Pp6c25-2130	C, W, S	0.416	1		Polynucleotidyl transferase, ribonuclease H-like superfamily protein
Pp6c25-2260	C, W, S	0.019	1		S-adenosyl-L-methionine-dependent methyltransferases superfamily protein		GA20663-PA, putative, expressed
Pp6c25-2550	C, W, S	-0.197	1		Dihydropterin pyrophosphokinase / Dihydropteroate synthase	Putative bifunctional enzyme 6-hydroxymethyl-7,8-dihydropterin pyrophosphokinase/7,8-dihydropteroate synthase	folic acid synthesis protein, putative, expressed
Pp6c25-2580	C, S	-0.191	1		translocon at inner membrane of chloroplasts 21	Similar to AtTic21/PIC1	tic21, putative, expressed
Pp6c25-2720	C, W, S	-0.16	1		chloroplastic acetylcoenzyme A carboxylase 1	Acetyl-CoA biotin carboxyl carrier
Pp6c25-2730	C, W, S	-0.473	1		P-loop containing nucleoside triphosphate hydrolases superfamily protein	DEAD box ATP-dependent RNA helicase	DEAD-box ATP-dependent RNA helicase, putative, expressed
Pp6c25-3700	C, W	0.599	1
Pp6c25-4070	C, S	-0.413	1		S-adenosyl-L-methionine-dependent methyltransferases superfamily protein	Spermine synthase	spermidine synthase, putative, expressed
Pp6c25-4470	C, S	-0.341	1		Nucleotide-sugar transporter family protein	Conserved in the Green Lineage	transporter-related, putative, expressed
Pp6c25-470	C, W, S	-0.775	1		Ribosomal protein S19 family protein	Cytosolic 80S ribosomal protein S15	40S ribosomal protein S15, putative, expressed
Pp6c25-5180	C, W, S	0.114	1		(1 of 1) PTHR13243 - HSPC111 PROTEIN-RELATED	Conserved in the Green Lineage	expressed protein
Pp6c25-5230	C, W, S	-0.144	1		Ribosomal protein L33 family protein	Putative mitochondrial ribosomal protein L33	50S ribosomal protein L33, putative, expressed
Pp6c25-5640	S	0.039	1
Pp6c25-6040	C, W, S	-0.743	1			(1 of 1) PTHR13096 - MINA53 MYC INDUCED NUCLEAR ANTIGEN
Pp6c25-6050	C, W, S	-0.237	1		Ferritin/ribonucleotide reductase-like family protein	Ribonucleoside-diphosphate reductase R2 subunit	ribonucleoside-diphosphate reductase small chain, putative, expressed
Pp6c25-6240	C, W, S	-0.348	1		RNAse l inhibitor protein 2	Fe-S ABC transporter	ATP-binding cassette sub-family E member 1, putative, expressed
Pp6c25-7010	C, W, S	-0.103	1				expressed protein
Pp6c25-7190	C, W, S	-0.621	1		regulatory particle triple-A ATPase 5A	26S proteasome regulatory subunit	26S protease regulatory subunit 6A, putative, expressed
Pp6c25-7270	C, W, S	-0.24	1		Ribosomal RNA processing Brix domain protein	(1 of 1) K14561 - U3 small nucleolar ribonucleoprotein protein IMP4 (IMP4)	Brix domain containing protein, putative, expressed
Pp6c25-7340	C, W, S	0.028	1		Tetrapyrrole (Corrin/Porphyrin) Methylases	(1 of 1) 2.1.1.98 - Diphthine synthase	diphthine synthase, putative, expressed
Pp6c25-8100	C, W, S	0.136	1		aspartate kinase-homoserine dehydrogenase ii	Bifunctional aspartate kinase/homoserine dehydrogenase	bifunctional aspartokinase/homoserine dehydrogenase, chloroplast precursor, putative, expressed
Pp6c25-8350	C, W, S	-0.514	1		homolog of nucleolar protein NOP56	Nucleolar protein, Component of C/D snoRNPs	nucleolar protein 5A, putative, expressed
Pp6c25-8420	C, W, S	-0.306	1		Ribosomal protein L18e/L15 superfamily protein	Putative mitochondrial ribosomal protein L15	50S ribosomal protein L15, putative, expressed
Pp6c25-8630	C, W, S	-0.454	1
Pp6c25-90	C	-0.084	1
Pp6c25-9540	C, W, S	0.043	1		root hair initiation protein root hairless 1 (RHL1)	(1 of 1) PTHR35698//PTHR35698:SF1 - FAMILY NOT NAMED // DNA-BINDING PROTEIN RHL1	ROOT HAIRLESS 1, putative, expressed
Pp6c25-9840	C, S	-0.437	1		S-adenosyl-L-methionine-dependent methyltransferases superfamily protein	(1 of 1) 2.1.1.205 - tRNA (cytidine(32)/guanosine(34)-2'-O)-methyltransferase	ribosomal RNA large subunit methyltransferase J, putative, expressed
Pp6c25-9920	C, W	1.318	1
Pp6c25-9930	C, W, S	-0.368	1		CDK inhibitor P21 binding protein	(1 of 1) K15262 - protein BCP1 (BCP1, BCCIP)	BCCIP, putative, expressed
Pp6c26-1250	C, S	-0.848	1		ethylene responsive element binding factor 3		AP2 domain containing protein, expressed
Pp6c26-1370	C, W, S	-0.316	1			(1 of 1) PTHR14614//PTHR14614:SF15 - HEPATOCELLULAR CARCINOMA-ASSOCIATED ANTIGEN // SUBFAMILY NOT NAMED
Pp6c26-1410	C, W, S	-0.149	1		heat shock protein 60	Chaperonin 60C	T-complex protein, putative, expressed
Pp6c26-1530	C, W, S	0.652	1
Pp6c26-180	C, W, S	-0.208	1
Pp6c26-1880	C, W, S	-0.21	1		(1 of 1) PTHR21531 - LOW-TEMPERATURE VIABILITY PROTEIN LTV1-RELATED	(1 of 1) K14798 - protein LTV1 (LTV1)	LTV1, putative, expressed
Pp6c26-2520	C, S	-0.631	1		DNAJ heat shock N-terminal domain-containing protein	DnaJ-like protein	heat shock protein DnaJ, putative, expressed
Pp6c26-2890	C, W, S	-0.64	1		Transducin/WD40 repeat-like superfamily protein	(1 of 1) K14553 - U3 small nucleolar RNA-associated protein 18 (UTP18)	WD domain, G-beta repeat domain containing protein, expressed
Pp6c26-350	C, W, S	-0.235	1	upregulated-target	MUtant, Snc1-Enhancing, 7		heat- and acid-stable phosphoprotein, putative, expressed
Pp6c26-3650	C, W, S	-0.211	1	upregulated-target	SNF2 domain-containing protein / helicase domain-containing protein	SNF2-related DNA/RNA helicase	SNF2 family N-terminal domain containing protein, expressed
Pp6c26-3820	C, W, S	-0.218	1		DNA/RNA polymerases superfamily protein		DNA-directed RNA polymerase 1B, mitochondrial precursor, putative, expressed
Pp6c26-390	C, W, S	-0.158	1
Pp6c26-3970	C, S	-1.001	1
Pp6c26-4790	C, S	-0.911	1
Pp6c26-4810	C, S	-0.859	1
Pp6c26-4930	C, W	1.061	1
Pp6c26-4980	C	0.17	1		(1 of 1) PTHR12972 - DOWNSTREAM NEIGHBOR OF SON
Pp6c26-5020	C, S	0.008	1			Serine/threonine protein kinase
Pp6c26-5030	C, W, S	0.688	1	upregulated-target		Serine/threonine protein kinase
Pp6c26-5200	C, W, S	-0.178	1		Pleckstrin homology (PH) domain superfamily protein	Ran-binding protein 1	ranBP1 domain containing protein, expressed
Pp6c26-5450	C, W, S	0.667	1
Pp6c26-5970	C, W, S	-0.357	1	upregulated-target	Nuclear transport factor 2 (NTF2) family protein with RNA binding (RRM-RBD-RNP motifs) domain	(1 of 1) PTHR10693 - RAS GTPASE-ACTIVATING PROTEIN-BINDING PROTEIN	RNA-binding protein-like, putative, expressed
Pp6c26-6300	C, W	1.37	1
Pp6c26-6480	C, W, S	-0.396	1		Intron maturase, type II family protein		type II intron maturase protein, putative, expressed
Pp6c26-6750	C, W, S	-0.108	1		At3g17300		expressed protein
Pp6c26-6930	C, W, S	-0.082	1		Sas10/Utp3/C1D family		sas10/Utp3 family protein, expressed
Pp6c26-7620	C, W, S	-0.138	1		Ribosomal L29 family protein	Cytosolic 80S ribosomal protein L35	ribosomal protein L29, putative, expressed
Pp6c3-10130	C, W, S	-0.242	1		P-loop containing nucleoside triphosphate hydrolases superfamily protein	(1 of 2) K03978 - GTP-binding protein (engB)	GTPase of unknown function domain containing protein, putative, expressed
Pp6c3-10220	C, W, S	-0.43	1		Pentatricopeptide repeat (PPR) superfamily protein	petA mRNA stabilization factor
Pp6c3-10270	C, W, S	-0.057	1
Pp6c3-10350	C, W, S	-0.323	1		Transducin/WD40 repeat-like superfamily protein	(1 of 15) PTHR22844 - F-BOX AND WD40 DOMAIN PROTEIN	nucleic acid binding protein, putative, expressed
Pp6c3-10680	S	-0.319	1
Pp6c3-10790	C	-0.252	1
Pp6c3-10960	C, S	-0.589	1		P-loop containing nucleoside triphosphate hydrolases superfamily protein	(1 of 1) K14539 - large subunit GTPase 1 (LSG1)	GTPase of unknown function domain containing protein, putative, expressed
Pp6c3-11030	C, W, S	-0.168	1		breast basic conserved 1	Cytosolic 80S ribosomal protein L12	ribosomal protein L13, putative, expressed
Pp6c3-11190	C, W, S	-0.066	1		WRKY family transcription factor		WRKY43, expressed
Pp6c3-11330	C, W, S	-0.28	1		MIF4G domain-containing protein / MA3 domain-containing protein	nucleolar MIF4G and MA3 domains-containing protein
Pp6c3-11440	C, W, S	0.175	1		NADH:ubiquinone oxidoreductase intermediate-associated protein 30	Complex I intermediate-associated CIA30 protein, mitochondrial	Complex I intermediate-associated protein 30 domain containing protein, putative, expressed
Pp6c3-11710	C, W, S	-0.767	1
Pp6c3-11720	C, W, S	-0.573	1
Pp6c3-12010	C, W, S	-0.538	1		general control non-repressible 3	(1 of 1) K06158 - ATP-binding cassette, subfamily F, member 3 (ABCF3)	ABC transporter, ATP-binding protein, putative, expressed
Pp6c3-12040	C, S	-0.511	1	upregulated-target	Peptidase S24/S26A/S26B/S26C family protein		serine-type peptidase, putative, expressed
Pp6c3-12120	C, W, S	-0.209	1		pescadillo-related		BRCA1 C Terminus domain containing protein, expressed
Pp6c3-12260	C, W	2.489	1			Exostosin-like glycosyltransferase 43
Pp6c3-13080	C, W, S	-0.253	1		small nuclear ribonucleoprotein associated protein B	(1 of 1) K11086 - small nuclear ribonucleoprotein B and B' (SNRPB, SMB)	LSM domain containing protein, expressed
Pp6c3-13140	C, S	-0.398	1	upregulated-target	small nuclear ribonucleoprotein associated protein B	(1 of 1) K11086 - small nuclear ribonucleoprotein B and B' (SNRPB, SMB)	LSM domain containing protein, expressed
Pp6c3-13340	C, W, S	0.053	1		Glutathione S-transferase, C-terminal-like;Translation elongation factor EF1B/ribosomal protein S6		elongation factor protein, putative, expressed
Pp6c3-13420	C, S	-0.247	1		(1 of 1) PTHR31515:SF3 - GENOMIC DNA, CHROMOSOME 3, BAC CLONE: T19N8	(1 of 1) PTHR31515:SF3 - GENOMIC DNA, CHROMOSOME 3, BAC CLONE: T19N8	expressed protein
Pp6c3-13540	C, W, S	0.128	1			Ribosomal protein L38	60S ribosomal protein L38, putative, expressed
Pp6c3-13710	C, W, S	-0.48	1		FMN-linked oxidoreductases superfamily protein	(1 of 1) 1.3.1.88 - tRNA-dihydrouridine(16/17) synthase (NAD(P)(+)) / tRNA-dihydrouridine synthase 1	tRNA-dihydrouridine synthase, putative, expressed
Pp6c3-13830	C, W, S	-0.1	1		Major facilitator superfamily protein		transporter, putative, expressed
Pp6c3-1390	C, S	-0.246	1
Pp6c3-13990	C, W	0.185	1
Pp6c3-14020	C, W, S	-0.105	1		Thioredoxin superfamily protein		expressed protein
Pp6c3-14060	C, W, S	0.014	1		2-oxoacid dehydrogenases acyltransferase family protein	dihydrolipoamide acetyltransferase, possibly plastidic	2-oxo acid dehydrogenases acyltransferase domain containing protein, expressed
Pp6c3-14440	C, S	-0.317	1
Pp6c3-14700	C, S	-0.614	1
Pp6c3-14800	C, W, S	0.495	1	upregulated-target	RAB GTPase homolog A5E		ras-related protein, putative, expressed
Pp6c3-15050	C, W, S	-0.465	1
Pp6c3-15160	C, W, S	-0.005	1		SWIB/MDM2 domain superfamily protein	(1 of 1) K11650 - SWI/SNF-related matrix-associated actin-dependent regulator of chromatin subfamily D (SMARCD)	SWIB/MDM2 domain containing protein, expressed
Pp6c3-15240	C, W, S	-0.543	1		DegP protease 10	Deg protease	OsDegp7 - Putative Deg protease homologue, expressed
Pp6c3-15510	C, W, S	-0.23	1		RNA-binding CRS1 / YhbY (CRM) domain protein		CRS1/YhbY domain containing protein, putative, expressed
Pp6c3-160	C, W, S	-0.087	1		zinc ion binding	(1 of 1) PTHR13100:SF10 - CELL GROWTH-REGULATING NUCLEOLAR PROTEIN	ZOS1-11 - C2H2 zinc finger protein, expressed
Pp6c3-16070	C, W, S	-0.538	1				expressed protein
Pp6c3-16110	C, W, S	-0.5	1		ribosomal RNA processing 4	RNA binding component of exosome complex	exosome complex exonuclease rrp4, putative, expressed
Pp6c3-1620	S	-0.617	1		(1 of 3) PF13232 - Complex1_LYR-like (Complex1_LYR_1)		expressed protein
Pp6c3-16340	S	-2.174	1
Pp6c3-16550	C, W, S	-0.124	1		Pre-rRNA-processing protein TSR2, conserved region	(1 of 1) K14800 - pre-rRNA-processing protein TSR2 (TSR2)	pre-rRNA-processing protein TSR2, putative, expressed
Pp6c3-16760	C, W, S	0.034	1		AGAMOUS-like 66	(1 of 2) PTHR11945 - MADS BOX PROTEIN	OsMADS63 - MADS-box family gene with MIKC* type-box, expressed
Pp6c3-16920	C, W, S	-0.346	1		Eukaryotic translation initiation factor 2 subunit 1	Eukaryotic translation initiation factor 2 subunit 1, eIF2-alpha subunit	expressed protein
Pp6c3-16930	C, W, S	-0.258	1		ARM repeat superfamily protein	(1 of 1) PTHR10997//PTHR10997:SF9 - IMPORTIN-7, 8, 11 // IMPORTIN-9	expressed protein
Pp6c3-17050	C, W	0.509	1		binding	Condensin complex component	condensin complex subunit 1, putative, expressed
Pp6c3-17170	C, W, S	-0.345	1	upregulated-target
Pp6c3-17180	C, W, S	-0.226	1		RNA-binding (RRM/RBD/RNP motifs) family protein	(1 of 1) K14838 - nucleolar protein 15 (NOP15)	RNA recognition motif containing protein, putative, expressed
Pp6c3-17190	C, W, S	-0.129	1		ribosome biogenesis regulatory protein (RRS1) family protein	(1 of 1) K14852 - regulator of ribosome biosynthesis (RRS1)	ribosome biogenesis regulatory protein, putative, expressed
Pp6c3-18130	C, W	1.04	1		effector of transcription2		transcription repressor HOTR, putative, expressed
Pp6c3-18240	C, W, S	-0.225	1			(1 of 1) PTHR23216 - NUCLEOLAR AND COILED-BODY PHOSPHOPROTEIN 1	SRP40, C-terminal domain containing protein, expressed
Pp6c3-18410	C, W, S	-0.632	1
Pp6c3-18430	C, W, S	-0.215	1		Ribosomal RNA adenine dimethylase family protein	Putative rRNA (adenine-N6-)-methyltransferase	dimethyladenosine transferase, putative, expressed
Pp6c3-18440	C, S	-0.786	1		Nucleic acid-binding, OB-fold-like protein		oligonucleotide/oligosaccharide-binding fold containing 2B, putative, expressed
Pp6c3-18750	C, W	0.387	1		lipoamide dehydrogenase 1	(1 of 1) PTHR22912//PTHR22912:SF142 - DISULFIDE OXIDOREDUCTASE // SUBFAMILY NOT NAMED	dihydrolipoyl dehydrogenase, putative, expressed
Pp6c3-18770	C, W, S	0.118	1		mitochondrial import receptor subunit TOM5 homolog	Translocase of mitochondrial outer membrane	expressed protein
Pp6c3-18820	C, W	0.411	1
Pp6c3-19730	C, W	0.148	1		isopentenyltransferase 9	tRNA isopentenyltransferase	IPP transferase, putative, expressed
Pp6c3-19810	C, S	-0.554	1		alpha/beta-Hydrolases superfamily protein	(1 of 1) 3.1.1.73 - Feruloyl esterase / Hydroxycinnamoyl esterase	esterase/lipase/thioesterase, putative, expressed
Pp6c3-20160	C, W, S	-0.143	1
Pp6c3-2060	C, W, S	0.037	1
Pp6c3-2220	C, W, S	-0.338	1		high-affinity nickel-transport family protein	nickel transporter	high-affinity nickel-transport family protein, putative, expressed
Pp6c3-3050	C, W, S	-0.134	1	upregulated-target	Ribosomal protein L21
Pp6c3-3140	C, W, S	-0.176	1	upregulated-target		Nucleosome assembly protein
Pp6c3-4140	C, W, S	-0.146	1		eukaryotic translation initiation factor 3C	Eukaryotic translation initiation factor 3, subunit C	eukaryotic translation initiation factor 3 subunit C, putative, expressed
Pp6c3-4160	C, S	-0.564	1			7,8-didemethyl-8-hydroxy-5-deazariboflavin synthase
Pp6c3-4190	C, W, S	-0.253	1		transmembrane nine 7	(1 of 1) PTHR10766//PTHR10766:SF37 - TRANSMEMBRANE 9 SUPERFAMILY PROTEIN // ENDOMEMBRANE PROTEIN 70 FAMILY PROTEIN	transmembrane 9 superfamily member, putative, expressed
Pp6c3-4270	C, W, S	-0.097	1		ribosomal protein L24	Cytosolic 80S ribosomal protein L4	ribosomal protein L24, putative, expressed
Pp6c3-430	C, W, S	0.045	1		basic helix-loop-helix (bHLH) DNA-binding superfamily protein		helix-loop-helix DNA-binding domain containing protein, expressed
Pp6c3-4310	C	-0.016	1
Pp6c3-4620	C, W, S	-0.203	1		binding	(1 of 1) K14834 - nucleolar complex protein 3 (NOC3)	NOC3 - Putative nucleolar complex subunit 3, expressed
Pp6c3-4680	C, W	0.296	1		P-loop containing nucleoside triphosphate hydrolases superfamily protein	Kinesin motor protein	kinesin motor domain containing protein, putative, expressed
Pp6c3-4930	C, W, S	0.48	1	upregulated-target	receptor like protein 4		leucine-rich repeat family protein, putative, expressed
Pp6c3-5550	C, S	-0.82	1
Pp6c3-5610	C, W, S	0.076	1		RNApolymerase 14 kDa subunit	DNA-directed RNA polymerase subunit	RNA polymerase subunit, putative, expressed
Pp6c3-6070	C, W, S	-0.029	1
Pp6c3-6450	C, S	-0.366	1	upregulated-target	PEP1 receptor 1	Leucine-Rich-Repeat Coiled-Coil Flagellar Associated Protein 350	receptor-like protein kinase precursor, putative, expressed
Pp6c3-6480	C, W	0.289	1
Pp6c3-6490	C, W, S	-0.544	1
Pp6c3-6730	C, S	-0.403	1		rhodanese-like domain-containing protein / PPIC-type PPIASE domain-containing protein	Peptidyl-prolyl cis-trans isomerase, parvulin-type	parvulin-type peptidyl prolyl cis/trans isomerase, putative, expressed
Pp6c3-7730	C, W, S	-0.395	1		FAD/NAD(P)-binding oxidoreductase family protein	(1 of 1) 1.13.12.3 - Tryptophan 2-monooxygenase	FAD dependent oxidoreductase, putative, expressed
Pp6c3-7760	C, W, S	-0.429	1	upregulated-target	guanyl-nucleotide exchange factors;GTPase binding;GTP binding		guanine nucleotide exchange factor, putative, expressed
Pp6c3-8610	C, W, S	-0.156	1		uridine 5'-monophosphate synthase / UMP synthase (PYRE-F) (UMPS)	Uridine 5'- monophosphate synthase	uridine 5-monophosphate synthase, putative, expressed
Pp6c3-8650	S	-0.981	1
Pp6c3-8710	C, W, S	-0.061	1				expressed protein
Pp6c3-9410	C, W, S	-0.115	1		3'-5'-exoribonuclease family protein	(1 of 1) K12587 - exosome complex component MTR3 (MTR3, EXOSC6)	exosome complex exonuclease, putative, expressed
Pp6c3-9590	C, W, S	-0.157	1		RNA helicase family protein	(1 of 1) PTHR18934//PTHR18934:SF99 - ATP-DEPENDENT RNA HELICASE // ATP-DEPENDENT RNA HELICASE DHX37-RELATED	helicase domain-containing protein, putative, expressed
Pp6c3-9840	C, W, S	-0.441	1		ARM repeat superfamily protein	(1 of 1) K14772 - U3 small nucleolar RNA-associated protein 20 (UTP20)	down-regulated in metastasis family protein, expressed
Pp6c4-10150	C, W, S	-0.604	1		Ribosomal RNA processing Brix domain protein	(1 of 1) K14847 - ribosome production factor 2 (RPF2)	Brix domain containing protein, putative, expressed
Pp6c4-10550	C, W, S	-0.458	1		Transducin/WD40 repeat-like superfamily protein	(1 of 1) K14791 - periodic tryptophan protein 1 (PWP1)	WD domain, G-beta repeat domain containing protein, expressed
Pp6c4-10770	C, W, S	-0.434	1		Translation initiation factor eIF3 subunit	hypothetical eIF3-like protein	translation initiation factor eIF3 subunit, putative, expressed
Pp6c4-11180	C, S	-0.169	1		DNAJ heat shock family protein	DnaJ-like protein, ER-targeted	dnaJ homolog subfamily B member 11 precursor, putative, expressed
Pp6c4-11740	C, W, S	0.262	1		NDR1/HIN1-like 3		harpin-induced protein 1 domain containing protein, expressed
Pp6c4-12910	C, W, S	-0.539	1		ankyrin repeat family protein		ankyrin repeat family protein, putative, expressed
Pp6c4-13300	C, W, S	-0.339	1
Pp6c4-13520	C, W, S	-0.218	1
Pp6c4-13630	S	-0.484	1	upregulated-target	Trimeric LpxA-like enzymes superfamily protein		bacterial transferase hexapeptide domain containing protein, expressed
Pp6c4-13760	C, S	-0.58	1		transcript elongation factor IIS	(1 of 2) K03145 - transcription elongation factor S-II (TFIIS)	transcription elongation factor protein, putative, expressed
Pp6c4-13820	C, W, S	-0.092	1
Pp6c4-13970	C, W, S	-0.417	1
Pp6c4-14340	C, S	-0.918	1		UDP-Glycosyltransferase superfamily protein		glycosyl transferase, group 1 domain containing protein, expressed
Pp6c4-14510	C, W, S	-0.228	1
Pp6c4-15190	C, W, S	-0.399	1
Pp6c4-15240	C, W, S	0.142	1
Pp6c4-15460	C, W, S	-0.519	1				50S ribosomal protein, putative, expressed
Pp6c4-16250	C, W, S	-0.22	1		(1 of 1) PTHR17039 - U3 SMALL NUCLEOLAR RIBONUCLEOPROTEIN PROTEIN MPP10	(1 of 1) K14559 - U3 small nucleolar RNA-associated protein MPP10 (MPP10)	M-phase phosphoprotein 10, putative, expressed
Pp6c4-16350	C, S	-0.349	1
Pp6c4-1650	C, W, S	0.019	1		chaperonin 10	Chaperonin 10	chaperonin, putative, expressed
Pp6c4-16570	S	-1.759	1
Pp6c4-16640	C, W, S	0.114	1	upregulated-target
Pp6c4-16800	C, W	1.341	1			Serine/threonine protein kinase
Pp6c4-1790	C, W, S	-0.431	1		Peptidase family M48 family protein	(1 of 1) 3.4.24.84 - Ste24 endopeptidase / Prenyl protein-specific endoprotease 1	peptidase, putative, expressed
Pp6c4-1960	C, S	-0.604	1		F-box family protein		phytochrome A-associated F-box protein, putative, expressed
Pp6c4-2040	C, W, S	-0.043	1		Family of unknown function (DUF716)	Flagellar/basal body protein 15
Pp6c4-2420	C, W, S	-0.433	1		2-isopropylmalate synthase 1	Isopropylmalate synthase	2-isopropylmalate synthase B, putative, expressed
Pp6c4-2610	C, W, S	-0.427	1		DTW domain-containing protein
Pp6c4-2840	C, W	-0.131	1
Pp6c4-3100	C, W, S	-0.589	1
Pp6c4-3370	S	-0.21	1		NAD(P)-binding Rossmann-fold superfamily protein	Short-chain dehydrogenase/reductase	oxidoreductase, short chain dehydrogenase/reductase family domain containing family, expressed
Pp6c4-3450	C, W, S	-0.123	1				RNA recognition motif containing protein, putative, expressed
Pp6c4-350	C, W, S	0.203	1
Pp6c4-4010	C, W, S	-0.172	1		lysyl-tRNA synthetase 1	Lysyl-tRNA synthetase	tRNA synthetases class II domain containing protein, expressed
Pp6c4-4080	C, W, S	-0.174	1	upregulated-target	ARM repeat superfamily protein	(1 of 1) PTHR10527:SF6 - IMPORTIN-4
Pp6c4-4160	C, W	0.919	1
Pp6c4-4240	C, W, S	-0.18	1		CemA-like proton extrusion protein-related	putative proton extrusion protein cemA, chloroplastic	chloroplast envelope membrane protein, putative, expressed
Pp6c4-4700	C, W, S	0.122	1		N-acetyl-l-glutamate kinase	Acetylglutamate kinase	amino acid kinase, putative, expressed
Pp6c4-5020	C, W, S	-0.095	1
Pp6c4-5230	C, S	-0.552	1		TBP-associated factor 4B		transcription initiation factor, putative, expressed
Pp6c4-5290	C, W, S	-0.163	1
Pp6c4-5380	C, W	0.752	1
Pp6c4-6120	C, W, S	0.306	1		Ubiquitin supergroup;Ribosomal protein L40e	Cytosolic 80S ribosomal protein L40, ubiquitin fusion	ubiquitin fusion protein, putative, expressed
Pp6c4-7100	C	-0.309	1	upregulated-target	Insulinase (Peptidase family M16) protein	Mitochondrial processing peptidase alpha subunit	mitochondrial-processing peptidase subunit, mitochondrial precursor, putative, expressed
Pp6c4-7190	C	-0.096	1	upregulated-target	DNA-binding HORMA family protein	Mitotic spindle assembly checkpoint protein	mitotic spindle checkpoint protein MAD2, putative, expressed
Pp6c4-7240	C, W, S	0.031	1		plastid transcriptionally active 15	putative mTERF domain containing protein
Pp6c4-7320	C, W, S	-0.275	1		proton gradient regulation 3	PPR-Cyclin protein	PPR repeat containing protein, expressed
Pp6c4-7480	C, W, S	-0.098	1	upregulated-target	FMN-linked oxidoreductases superfamily protein	(1 of 2) 1.3.1.89 - tRNA-dihydrouridine(47) synthase (NAD(P)(+)) / tRNA-dihydrouridine synthase 3	tRNA-dihydrouridine synthase 3-like, putative, expressed
Pp6c4-810	C, W, S	-0.306	1		nucleolin like 1	Nucleolin	gar2, putative, expressed
Pp6c4-8170	C, W, S	0.025	1	upregulated-target
Pp6c4-860	C, W, S	0.253	1		N-acetyltransferases;N-acetyltransferases		acetyltransferase, GNAT family, putative, expressed
Pp6c4-870	C	-0.11	1
Pp6c4-8730	C, W, S	-0.39	1		(1 of 1) PF11510 - Fanconi Anaemia group E protein FANCE (FA_FANCE)
Pp6c4-9010	C, W, S	0.134	1				expressed protein
Pp6c4-9170	C, W, S	-0.425	1
Pp6c4-9260	C	0.095	1		P-loop containing nucleoside triphosphate hydrolases superfamily protein	(1 of 1) PTHR24115//PTHR24115:SF105 - FAMILY NOT NAMED // KINESIN-LIKE PROTEIN KIF11	kinesin motor domain containing protein, putative, expressed
Pp6c4-9420	C, W, S	-0.361	1
Pp6c4-9450	C, W, S	0.304	1		Translation protein SH3-like family protein	Cytosolic 80S ribosomal protein L26	ribosomal protein L24, putative, expressed
Pp6c4-9550	C, S	-0.36	1		Nuclear transport factor 2 (NTF2) family protein	DUF2358 domain protein
Pp6c4-9560	C, W, S	-0.184	1
Pp6c4-9800	C	-0.714	1		LOB domain-containing protein 27
Pp6c4-9830	C, W, S	-0.234	1			(1 of 546) 2.7.11.1 - Non-specific serine/threonine protein kinase / Threonine-specific protein kinase	senescence-induced receptor-like serine/threonine-protein kinase precursor, putative, expressed
Pp6c5-10680	C, W, S	-0.39	1		Domain of unknown function (DUF1726) ;Putative ATPase (DUF699)	(1 of 1) 2.3.1.193 - tRNA(Met) cytidine acetyltransferase	N-acetyltransferase 10, putative, expressed
Pp6c5-10850	C, W, S	0.414	1	upregulated-target	AMP-dependent synthetase and ligase family protein	(1 of 1) PTHR24096:SF134 - LONG CHAIN ACYL-COA SYNTHETASE 2	AMP-binding enzyme, putative, expressed
Pp6c5-11450	C, W	0.897	1
Pp6c5-11900	C, W, S	0.06	1		translocase of the outer mitochondrial membrane 6		expressed protein
Pp6c5-12100	C, W	1.017	1		TRICHOME BIREFRINGENCE-LIKE 25		powdery mildew resistant protein 5, putative, expressed
Pp6c5-12130	C, W, S	-0.221	1
Pp6c5-12720	C, S	0.122	1		(1 of 2) PTHR34960:SF1 - EMB
Pp6c5-12740	C, W, S	-0.215	1		dihydrodipicolinate synthase	Dihydrodipicolinate synthase	dihydrodipicolinate synthase, chloroplast precursor, putative, expressed
Pp6c5-12750	C, W, S	-0.537	1	upregulated-target	Phosphoglycerate mutase family protein		phosphoglycerate mutase, putative, expressed
Pp6c5-12760	C, W, S	-0.133	1				expressed protein
Pp6c5-12770	C, W, S	-1.235	1	upregulated-target	cationic amino acid transporter 7	Cationic amino acid transporter	amino acid permease family protein, putative, expressed
Pp6c5-13220	C, W, S	-0.468	1		las1-like family protein		las1-like family protein, putative, expressed
Pp6c5-13590	C, W, S	-0.103	1		anthranilate synthase 2	Anthranilate synthase, alpha subunit	anthranilate synthase component I-1, chloroplast precursor, putative, expressed
Pp6c5-13670	C, S	0.08	1		GTP-binding protein Obg/CgtA	(1 of 1) PTHR11702//PTHR11702:SF31 - DEVELOPMENTALLY REGULATED GTP-BINDING PROTEIN-RELATED // MITOCHONDRIAL RIBOSOME-ASSOCIATED GTPASE 2	spo0B-associated GTP-binding protein, putative, expressed
Pp6c5-13770	C, W, S	-0.221	1	upregulated-target
Pp6c5-13900	C, W, S	0.023	1
Pp6c5-13910	C, W, S	-0.595	1		anthranilate synthase 2	Anthranilate synthase, alpha subunit	anthranilate synthase component I-1, chloroplast precursor, putative, expressed
Pp6c5-13920	C, W, S	0.112	1		R-protein L3 B	Cytosolic 80S ribosomal protein L3	ribosomal protein L3, putative, expressed
Pp6c5-13940	C, W, S	-0.265	1		R-protein L3 B	Cytosolic 80S ribosomal protein L3	ribosomal protein L3, putative, expressed
Pp6c5-14150	C, S	-0.444	1		Transducin/WD40 repeat-like superfamily protein	Nuclear pre-mRNA splicing factor, component of the spliceosome	WD domain, G-beta repeat domain containing protein, expressed
Pp6c5-14160	C, W, S	-0.23	1		SMAD/FHA domain-containing protein		FHA domain containing protein, putative, expressed
Pp6c5-14340	C, W, S	-0.507	1		H/ACA ribonucleoprotein complex, subunit Gar1/Naf1 protein	(1 of 1) K11128 - H/ACA ribonucleoprotein complex subunit 1 (GAR1, NOLA1)	h/ACA ribonucleoprotein complex subunit 1-like protein 1, putative, expressed
Pp6c5-14630	C, W, S	-0.301	1		Nucleotidylyl transferase superfamily protein	Similar to riboflavin biosynthesis protein RibF	riboflavin biosynthesis protein-related, putative, expressed
Pp6c5-14640	C, S	-1.041	1
Pp6c5-1500	C, W, S	-0.011	1		translocon at the outer envelope membrane of chloroplasts 34	chloroplast outer envelope protein	translocase of chloroplast 34, putative, expressed
Pp6c5-1590	C, W, S	0.109	1		Ribosomal protein S13/S18 family	Cytosolic 80S ribosomal protein S18	ribosomal protein S13p/S18e, putative, expressed
Pp6c5-170	C, W	-0.205	1
Pp6c5-1760	C, S	-0.5	1			Rhomboid-like protease
Pp6c5-1790	C, W, S	-0.026	1
Pp6c5-2160	C, W, S	-0.404	1		Adenine nucleotide alpha hydrolases-like superfamily protein		ATP-binding domain-containing protein, putative, expressed
Pp6c5-2530	C, W, S	-0.236	1		(1 of 1) PTHR23271 - HEPATOCELLULAR CARCINOMA-ASSOCIATED ANTIGEN 66	(1 of 1) K14557 - U3 small nucleolar RNA-associated protein 6 (UTP6)	expressed protein
Pp6c5-2560	C, W, S	-0.03	1		Surfeit locus 1 cytochrome c oxidase biogenesis protein	Cytochrome c oxidase assembly protein, Surfeit 1-like protein	SURF1, putative, expressed
Pp6c5-2950	C, W	0.826	1
Pp6c5-3150	C, W, S	0	1
Pp6c5-3200	C, W	-0.058	1	upregulated-target
Pp6c5-3270	C, W, S	-0.155	1
Pp6c5-3280	C, W, S	-0.328	1
Pp6c5-3380	C, W, S	-0.434	1	upregulated-target	glycine-rich protein 2B	Nucleic acid binding protein	retrotransposon protein, putative, Ty1-copia subclass, expressed
Pp6c5-3480	C, W	0.575	1		S-adenosyl-L-methionine-dependent methyltransferases superfamily protein	Spermine synthase	spermidine synthase, putative, expressed
Pp6c5-3630	C, W, S	0.384	1				expressed protein
Pp6c5-3680	C, W, S	-0.325	1		Insulinase (Peptidase family M16) family protein		insulin-degrading enzyme, putative, expressed
Pp6c5-390	C, S	-0.487	1
Pp6c5-3970	C, S	-0.601	1				expressed protein
Pp6c5-4030	C, W, S	-0.313	1		rRNA processing protein-related	(1 of 1) K14782 - protein AATF/BFR2 (AATF, BFR2)	AATF, putative, expressed
Pp6c5-410	C, W, S	0.114	1	upregulated-target	receptor for activated C kinase 1B	Receptor of activated protein kinase C	WD repeat-containing protein, putative, expressed
Pp6c5-4130	C, W, S	0.23	1
Pp6c5-4220	C	-1.449	1
Pp6c5-4230	C	-0.344	1
Pp6c5-4380	C, W, S	0.672	1			Serine/threonine protein kinase
Pp6c5-4620	C, W, S	-0.048	1		mitochondrially targeted single-stranded DNA binding protein		single-stranded DNA-binding protein, putative, expressed
Pp6c5-4700	C, W, S	-0.62	1	downregulated-target		(1 of 2) K01408 - insulysin (IDE, ide)
Pp6c5-5010	C, W	0.684	1
Pp6c5-5170	C	0.033	1
Pp6c5-530	C, W, S	0.365	1	upregulated-target
Pp6c5-5460	C, W, S	-0.018	1		pumilio 24	Puf protein	expressed protein
Pp6c5-550	C, W, S	-0.141	1
Pp6c5-5530	C, W, S	-0.543	1
Pp6c5-5560	C, S	-0.447	1		Ribonuclease III family protein		chloroplast ribonuclease III domain protein, putative, expressed
Pp6c5-5610	C, W, S	0.383	1		semialdehyde dehydrogenase family protein	Aspartate semialdehyde dehydrogenase	semialdehyde dehydrogenase, NAD binding domain containing protein, putative, expressed
Pp6c5-6610	C, W	1.023	1		homolog of RAD54	SNF2-related DNA/RNA helicase	SNF2 family N-terminal domain containing protein, expressed
Pp6c5-6850	C, W, S	-0.229	1
Pp6c5-6880	C, W, S	-0.372	1		glutamine-dependent asparagine synthase 1	Asparagine synthase	asparagine synthetase, putative, expressed
Pp6c5-6980	C, S	0.201	1		(1 of 1) PTHR28668:SF1 - TRANSMEMBRANE PROTEIN 234		GA11916-PA, putative, expressed
Pp6c5-7630	C, W, S	-0.378	1		nuclear RNA polymerase A2	(1 of 1) K03002 - DNA-directed RNA polymerase I subunit RPA2 (RPA2, POLR1B)	DNA-directed RNA polymerase I subunit RPA2, putative, expressed
Pp6c5-7650	C, S	-0.373	1		homoserine kinase	Homoserine kinase	GHMP kinases ATP-binding protein, putative, expressed
Pp6c5-7880	C, W, S	-0.318	1		RNA polymerase I subunit 43	(1 of 1) K03027 - DNA-directed RNA polymerases I and III subunit RPAC1 (RPC40, POLR1C)	DNA-directed RNA polymerase subunit, putative, expressed
Pp6c5-7890	C, S	-0.668	1
Pp6c5-8110	C, W, S	-0.251	1		pale cress protein (PAC)		PAC, putative, expressed
Pp6c5-8250	C, W, S	-0.29	1				fiber protein Fb15, putative, expressed
Pp6c5-8270	S	-1.014	1
Pp6c5-8710	C, W, S	-0.355	1		(1 of 1) PF09496 - Cenp-O kinetochore centromere component (CENP-O)		expressed protein
Pp6c5-8900	C, W, S	-0.281	1		P-loop containing nucleoside triphosphate hydrolases superfamily protein	(1 of 1) K17681 - ATPase family AAA domain-containing protein 3A/B (ATAD3A_B)	AAA-type ATPase family protein, putative, expressed
Pp6c5-9130	C, W, S	-0.343	1
Pp6c5-9150	C, S	-0.498	1		electron transport SCO1/SenC family protein	Cytochrome c oxidase assembly factor, SCO1/SenC	SCO1 protein homolog, mitochondrial precursor, putative, expressed
Pp6c5-920	C, W, S	-0.435	1	upregulated-target	MA3 domain-containing protein	(1 of 1) K16865 - programmed cell death protein 4 (PDCD4)	MA3 domain containing protein, expressed
Pp6c5-9590	C, W, S	-0.071	1		(1 of 1) PF12843 - Putative quorum-sensing-regulated virulence factor (QSregVF_b)
Pp6c5-9700	S	-0.239	1
Pp6c6-10390	C	0.234	1
Pp6c6-10460	C, S	-0.611	1		microfibrillar-associated protein-related	(1 of 1) K13110 - microfibrillar-associated protein 1 (MFAP1)	microfibrillar-associated protein 1, putative, expressed
Pp6c6-10630	C, W, S	-0.401	1		Nucleoporin interacting component (Nup93/Nic96-like) family protein	(1 of 1) K14309 - nuclear pore complex protein Nup93 (NUP93, NIC96)	nucleoporin interacting component, putative, expressed
Pp6c6-10740	C, W, S	-0.375	1		Tyrosyl-tRNA synthetase, class Ib, bacterial/mitochondrial	(1 of 1) PTHR11946:SF53 - TYROSINE-TRNA LIGASE	tRNA synthetase, putative, expressed
Pp6c6-10770	C, W, S	-0.249	1		tubulin-tyrosine ligases;tubulin-tyrosine ligases		tubulin--tyrosine ligase-like protein 12, putative, expressed
Pp6c6-10890	C, S	-1.008	1	upregulated-target	pumilio 12	Puf protein
Pp6c6-11270	C, W, S	-0.054	1		PATATIN-like protein 6		PLA IIIA/PLP7, putative, expressed
Pp6c6-11770	C, W, S	0.047	1		Ribosomal protein S13/S18 family	Cytosolic 80S ribosomal protein S18	ribosomal protein S13p/S18e, putative, expressed
Pp6c6-12120	C, W	0.694	1
Pp6c6-12470	C, W, S	-0.203	1
Pp6c6-12800	C, W, S	-0.234	1		Pentatricopeptide repeat (PPR) superfamily protein
Pp6c6-12900	S	-0.819	1			(1 of 3) PTHR10566:SF76 - PROTEIN Y32H12A.7
Pp6c6-12980	C, W, S	-0.329	1		S-adenosyl-L-methionine-dependent methyltransferases superfamily protein		GA20663-PA, putative, expressed
Pp6c6-13320	C, W, S	-0.09	1		rRNA processing protein-related	(1 of 1) K14823 - rRNA-processing protein EBP2 (EBP2, EBNA1BP2)	rRNA-processing protein EBP2, putative, expressed
Pp6c6-13370	C, S	-0.018	1		Cam interacting protein 111	predicted protein	CIP111, putative, expressed
Pp6c6-13500	C, W, S	-0.337	1	upregulated-target			aluminum-activated malate transporter, putative, expressed
Pp6c6-13570	C, S	-0.32	1		GTP-binding protein-related	(1 of 1) PTHR23305:SF12 - GTP-BINDING PROTEIN-RELATED	GTP-binding protein, putative, expressed
Pp6c6-13590	C, W, S	-0.528	1		phosphoribosylformylglycinamidine cyclo-ligase, chloroplast / phosphoribosyl-aminoimidazole synthetase / AIR synthase (PUR5)	Aminoimidazole Ribonucleotide synthetase	phosphoribosylformylglycinamidine synthase, putative, expressed
Pp6c6-13630	C, W, S	-0.272	1		(1 of 1) PTHR17972 - NUCLEOLAR RNA-ASSOCIATED PROTEIN	(1 of 1) K14544 - U3 small nucleolar RNA-associated protein 22 (UTP22, NOL6)	nucleolar protein family 6, putative, expressed
Pp6c6-13650	C, W, S	-0.041	1		Protein kinase family protein with ARM repeat domain	(1 of 1) K06228 - fused (FU)	expressed protein
Pp6c6-13920	C, W, S	-0.363	1	upregulated-target		(1 of 3) K00573 - protein-L-isoaspartate(D-aspartate) O-methyltransferase (E2.1.1.77, pcm)
Pp6c6-14240	C, W, S	-0.22	1
Pp6c6-14980	C, W, S	-0.7	1		(1 of 1) PTHR14387 - THADA/DEATH RECEPTOR INTERACTING PROTEIN		HEAT repeat family protein, putative, expressed
Pp6c6-15010	C, W, S	-0.251	1		Transducin/WD40 repeat-like superfamily protein		WD-40 repeat protein family, putative, expressed
Pp6c6-1510	C, W, S	-0.435	1		SPT4 homolog 2	(1 of 1) K15171 - transcription elongation factor SPT4 (SUPT4H1, SPT4)	transcription elongation factor SPT4 homolog 1, putative, expressed
Pp6c6-15290	C, W, S	-0.411	1		Ribosomal protein S5/Elongation factor G/III/V family protein	U5 small nuclear ribonucleoprotein protein	elongation factor, putative, expressed
Pp6c6-1780	C, W, S	0.206	1
Pp6c6-1820	C, W, S	0.097	1		Ataxia telangiectasia-mutated and RAD3-related	ATM/ATR-related phosphatidylinositol 3-kinase	Phosphatidylinositol kinase and FAT containing domain protein, putative, expressed
Pp6c6-2170	C, W, S	-0.182	1		glycyl-tRNA synthetase / glycine--tRNA ligase	Glycyl-tRNA synthetase	tRNA synthetase class II core domain containing protein, expressed
Pp6c6-270	C, W, S	1.006	1	upregulated-target	Glycosyl hydrolase family protein		periplasmic beta-glucosidase precursor, putative, expressed
Pp6c6-2800	C, W, S	-0.25	1		P-loop containing nucleoside triphosphate hydrolases superfamily protein	Putative splicing endonuclease positive effecto	tRNA-splicing endonuclease positive effector-related, putative, expressed
Pp6c6-2810	S	-0.967	1
Pp6c6-4150	C, W, S	-0.267	1
Pp6c6-4390	C, W, S	-0.11	1		(1 of 2) PF09597 - IGR protein motif (IGR)		expressed protein
Pp6c6-4550	C, W, S	0.21	1
Pp6c6-500	C, W, S	-0.057	1
Pp6c6-5070	C, W, S	-0.259	1
Pp6c6-520	C, W	1.341	1
Pp6c6-5410	C, S	-0.326	1		Mitochondrial import inner membrane translocase subunit Tim17/Tim22/Tim23 family protein		mitochondrial import inner membrane translocase subunit Tim17, putative, expressed
Pp6c6-5480	C, W, S	-0.373	1		(1 of 1) PF09784 - Mitochondrial ribosomal protein L31 (L31)
Pp6c6-6490	C, S	-0.358	1		alpha/beta-Hydrolases superfamily protein	Putative lysophospholipase, glycerol-ester acylhydrolase	hydrolase, alpha/beta fold family domain containing protein, expressed
Pp6c6-6680	C, W, S	-0.24	1
Pp6c6-6850	C	-0.146	1		GHMP kinase family protein		GHMP kinases ATP-binding protein, putative, expressed
Pp6c6-7290	C, W, S	-0.395	1		RNA helicase 1	DEAD box ATP-dependent RNA helicase	DEAD-box ATP-dependent RNA helicase, putative, expressed
Pp6c6-7400	C, W, S	0.094	1
Pp6c6-7420	C, W, S	-0.481	1		Eukaryotic translation initiation factor eIF2A family protein	Eukaryotic translation initiation factor 2 subunit 1, eIF2-alpha subunit	eukaryotic translation initiation factor 2A, putative, expressed
Pp6c6-7630	C, S	-0.72	1		ARM repeat superfamily protein	(1 of 1) KOG2973 - Uncharacterized conserved protein	expressed protein
Pp6c6-8010	C, W, S	-0.876	1			Nucleolar protein, Component of C/D snoRNPs
Pp6c6-8720	C, W, S	-0.446	1		RNA-binding (RRM/RBD/RNP motifs) family protein
Pp6c6-9140	C, W, S	-0.308	1		(1 of 1) KOG3089 - Predicted DEAD-box-containing helicase		expressed protein
Pp6c6-9340	C, W, S	-0.19	1
Pp6c6-9500	C, W, S	-0.624	1		prohibitin 1	Prohibitin	mitochondrial prohibitin complex protein 2, putative, expressed
Pp6c7-10210	C, W, S	-0.276	1
Pp6c7-10260	C, W, S	-0.621	1	upregulated-target		D-3-phosphoglycerate dehydrogenase
Pp6c7-10470	C, W, S	0.06	1		phragmoplast-associated kinesin-related protein 1		Kinesin motor domain domain containing protein, expressed
Pp6c7-10550	C, W, S	0.209	1		GTP1/OBG family protein	(1 of 1) K03979 - GTP-binding protein (obg)	spo0B-associated GTP-binding protein, putative, expressed
Pp6c7-10570	C, S	-0.251	1		Fe superoxide dismutase 1	Fe superoxide dismutase	superoxide dismutase, chloroplast, putative, expressed
Pp6c7-10620	C, W	0.61	1	upregulated-target	mechanosensitive channel of small conductance-like 5	Predicted protein with mechanosensitive ion channel domain	uncharacterized mscS family protein, putative, expressed
Pp6c7-10680	C, W, S	0.071	1
Pp6c7-10830	C, S	-0.559	1		ADP glucose pyrophosphorylase 1	ADP-glucose pyrophosphorylase small subunit	glucose-1-phosphate adenylyltransferase large subunit, chloroplast precursor, putative, expressed
Pp6c7-11030	C, W, S	0.109	1		(1 of 1) PTHR12150:SF13 - DUF171 FAMILY PROTEIN	(1 of 1) K09142 - hypothetical protein (K09142)	expressed protein
Pp6c7-11750	C, W, S	0.173	1		Dihydrolipoamide succinyltransferase	Dihydrolipoamide succinyltransferase, oxoglutarate dehydrogenase E2 component	dihydrolipoyllysine-residue succinyltransferase component of 2-oxoglutarate dehydrogenase complex, mitochondrial precursor, putative, expressed
Pp6c7-1180	C, S	-0.734	1		Ribosomal protein S5/Elongation factor G/III/V family protein	Ribosomal protein S5/Elongation Factor G/III/V family protein	elongation factor, putative, expressed
Pp6c7-11910	C, W, S	0.044	1		Ribosomal protein L16p/L10e family protein	Cytosolic 80S ribosomal protein L10	ribosomal protein, putative, expressed
Pp6c7-1230	C, W, S	-0.174	1		Ribosomal protein L10 family protein	(1 of 1) K14815 - mRNA turnover protein 4 (MRT4)	ribosomal protein L10, putative, expressed
Pp6c7-12420	C, W, S	-0.01	1
Pp6c7-12860	S	-1.225	1		B-box type zinc finger protein with CCT domain		CCT/B-box zinc finger protein, putative, expressed
Pp6c7-12940	C, W, S	-0.076	1		Histidyl-tRNA synthetase 1		tRNA synthetase class II core domain containing protein, expressed
Pp6c7-12960	C, W, S	-0.429	1	upregulated-target
Pp6c7-13080	C, S	-0.655	1
Pp6c7-13120	C, W, S	-0.352	1	upregulated-target	succinate dehydrogenase 6		rickettsia 17 kDa surface antigen family protein, expressed
Pp6c7-13390	C	0.136	1
Pp6c7-13830	C, W, S	-0.068	1		embryo defective 1923
Pp6c7-14160	C, S	-0.702	1	upregulated-target	alfin-like 3	(1 of 2) PTHR12321//PTHR12321:SF55 - CPG BINDING PROTEIN // PHD FINGER PROTEIN ALFIN-LIKE 4	PHD finger protein, putative, expressed
Pp6c7-14310	C, S	-1.373	1
Pp6c7-14350	C, W, S	-0.046	1		Hyaluronan / mRNA binding family	(1 of 1) K13199 - plasminogen activator inhibitor 1 RNA-binding protein (SERBP1)	plasminogen activator inhibitor 1 RNA-binding protein, putative, expressed
Pp6c7-14450	C, W, S	-0.39	1
Pp6c7-14510	C, W, S	0.134	1		heat shock cognate protein 70-1	Heat shock protein 70A	DnaK family protein, putative, expressed
Pp6c7-1500	C, S	-0.077	1		(1 of 1) KOG4452 - Predicted membrane protein		expressed protein
Pp6c7-1590	C, W, S	-0.041	1		ubiquinol-cytochrome C reductase UQCRX/QCR9-like family protein	Ubiquinol:cytochrome c oxidoreductase 7 kDa subunit	cytochrome b-c1 complex subunit 9, putative, expressed
Pp6c7-2610	C, W, S	-0.604	1		Transducin/WD40 repeat-like superfamily protein	(1 of 1) K14552 - NET1-associated nuclear protein 1 (U3 small nucleolar RNA-associated protein 17) (NAN1, UTP17, WDR75)	WD domain, G-beta repeat domain containing protein, expressed
Pp6c7-2680	C, W, S	-0.383	1		gamma carbonic anhydrase 2	Gamma carbonic anhydrase	bacterial transferase hexapeptide domain containing protein, expressed
Pp6c7-2770	C, W, S	-0.284	1		GTP binding	Flagellar Associated Protein 204	GTP-binding protein, putative, expressed
Pp6c7-2830	C, W, S	-0.112	1		ARM repeat superfamily protein	Importin beta-3 homolog	HEAT repeat family protein, putative, expressed
Pp6c7-2850	C, W, S	-0.99	1		transducin family protein / WD-40 repeat family protein	Putative Utp21 subunit of U3 snoRNP	WD repeat-containing protein, putative, expressed
Pp6c7-3120	C, W	0.914	1			(1 of 1) K07200 - 5'-AMP-activated protein kinase, regulatory gamma subunit (PRKAG)
Pp6c7-3590	C, W, S	-0.374	1		eukaryotic translation initiation factor 2	Eukaryotic translation initiation factor 3, subunit F	eukaryotic translation initiation factor 3 subunit F, putative, expressed
Pp6c7-4120	C, W, S	-0.316	1		translocon at the outer membrane of chloroplasts 64-III	Amidase	toc64, putative, expressed
Pp6c7-4290	C, W, S	0.137	1		Putative membrane lipoprotein		expressed protein
Pp6c7-430	C, W, S	-0.134	1		(1 of 6) 3.4.22.69 - SARS coronavirus main proteinase / Severe acute respiratory syndrome coronavirus main protease		expressed protein
Pp6c7-4300	C, W, S	-0.383	1		TRAM, LAG1 and CLN8 (TLC) lipid-sensing domain containing protein		transmembrane protein 136, putative, expressed
Pp6c7-4480	C	0.527	1
Pp6c7-470	S	-0.716	1
Pp6c7-480	C, W, S	-0.288	1
Pp6c7-500	C, S	-0.77	1		methyltransferases		expressed protein
Pp6c7-5190	C, W, S	-0.078	1	upregulated-target	GTP cyclohydrolase I	(1 of 1) 3.5.4.16 - GTP cyclohydrolase I	GTP cyclohydrolase I 1, putative, expressed
Pp6c7-5240	C, W, S	-0.382	1		LA RNA-binding protein	La-domain RNA-binding protein	la domain containing protein, putative, expressed
Pp6c7-5410	C, W, S	-0.566	1	upregulated-target	carbamoyl phosphate synthetase A	Carbamoyl phosphate synthase, small subunit	class I glutamine amidotransferase, putative, expressed
Pp6c7-5560	C, W, S	0.205	1	upregulated-target	RAN GTPase activating protein 2	(1 of 1) K14319 - Ran GTPase-activating protein 1 (RANGAP1)	RAN GTPase-activating protein 1, putative, expressed
Pp6c7-5650	C, W, S	-0.11	1		nucleotide binding;nucleic acid binding;RNA binding	(1 of 1) K14787 - multiple RNA-binding domain-containing protein 1 (MRD1, RBM19)	RNA recognition motif containing protein, putative, expressed
Pp6c7-5850	C, W, S	-0.263	1
Pp6c7-5910	C, W, S	-0.685	1
Pp6c7-5940	C, W, S	-0.199	1		periodic tryptophan protein 2	Nucleolar protein, component of the U3 processome	WD domain, G-beta repeat domain containing protein, expressed
Pp6c7-60	C, W, S	-0.492	1		transducin family protein / WD-40 repeat family protein	(1 of 1) K14546 - U3 small nucleolar RNA-associated protein 5 (UTP5, WDR43)	NUC189 domain containing protein, expressed
Pp6c7-680	C, W	0.155	1	upregulated-target
Pp6c7-7020	C, W, S	-0.048	1		Amino acid dehydrogenase family protein	(1 of 3) 1.5.1.5//3.5.4.9 - Methylenetetrahydrofolate dehydrogenase (NADP(+)) // Methenyltetrahydrofolate cyclohydrolase	bifunctional protein folD, putative, expressed
Pp6c7-7190	C, W, S	0.188	1		Ribosomal protein L13 family protein	Cytosolic 80S ribosomal protein L13a	ribosomal protein L13, putative, expressed
Pp6c7-7260	C, W	-0.154	1		Regulator of chromosome condensation (RCC1) family protein		regulator of chromosome condensation, putative, expressed
Pp6c7-7450	C, W	1.489	1			(1 of 11) PTHR31867//PTHR31867:SF1 - FAMILY NOT NAMED // EXPANSIN-A1-RELATED
Pp6c7-7720	C, S	-0.354	1		pseudouridine synthase family protein	RNA pseudouridine synthase	pseudouridine synthase family protein, putative, expressed
Pp6c7-8170	C, W, S	-0.205	1		metallopeptidase M24 family protein	(1 of 1) PTHR10804//PTHR10804:SF11 - PROTEASE FAMILY M24 METHIONYL AMINOPEPTIDASE, AMINOPEPTIDASE P // PROLIFERATION-ASSOCIATED PROTEIN 2G4	peptidase, M24 family protein, putative, expressed
Pp6c7-8370	C, W, S	0.03	1		FK506 BINDING PROTEIN 53	Peptidyl-prolyl cis-trans isomerase, FKBP-type	peptidyl-prolyl cis-trans isomerase, FKBP-type, putative, expressed
Pp6c7-8560	C, S	-0.413	1			DEAD/DEAH box helicase
Pp6c7-8570	C, W, S	-0.688	1		Protein of unknown function (DUF604)		fringe-related protein, putative, expressed
Pp6c7-9340	C, W, S	-0.132	1		proteinaceous RNase P 1	Protein-only RNase P	PPR repeat domain containing protein, putative, expressed
Pp6c8-10160	C, S	-0.568	1				expressed protein
Pp6c8-10880	C, W, S	0.009	1		Arabidopsis homolog of yeast PAT1	(1 of 1) PTHR21551 - TOPOISOMERASE II-ASSOCIATED PROTEIN PAT1	expressed protein
Pp6c8-10930	C, W, S	-0.292	1		methyltransferases	(1 of 1) 2.1.1.181 - 23S rRNA (adenine(1618)-N(6))-methyltransferase / rRNA large subunit methyltransferase F	expressed protein
Pp6c8-11010	C, W	0.776	1	downregulated-target	cytochrome P450, family 78, subfamily A, polypeptide 7	Cytochrome P450, CYP197 superfamily	cytochrome P450, putative, expressed
Pp6c8-1110	C, S	0.112	1		lipoamide dehydrogenase 1	(1 of 1) PTHR22912//PTHR22912:SF142 - DISULFIDE OXIDOREDUCTASE // SUBFAMILY NOT NAMED	dihydrolipoyl dehydrogenase, putative, expressed
Pp6c8-11170	C, W, S	-0.296	1		plastid transcriptionally active 14	(1 of 5) 2.1.1.127 - [Ribulose-bisphosphate carboxylase]-lysine N-methyltransferase / RuBisCO methyltransferase	SET domain containing protein, expressed
Pp6c8-11340	C, W, S	0.252	1		MUTL protein homolog 1	DNA mismatch repair protein, MutS homolog	DNA mismatch repair protein, putative, expressed
Pp6c8-12600	C, W, S	-0.049	1		DNA binding;DNA-directed RNA polymerases	(1 of 1) KOG4183 - RNA polymerase I 49 kDa subunit	A49-like RNA polymerase I associated factor family protein, expressed
Pp6c8-12620	C, S	-0.403	1				expressed protein
Pp6c8-12660	C, W, S	0.267	1	upregulated-target
Pp6c8-12910	C, W, S	-0.252	1		Ribosomal protein L14	Cytosolic 80S ribosomal protein L14	ribosomal protein L14, putative, expressed
Pp6c8-13170	C, S	-0.787	1
Pp6c8-1440	C, W	0.346	1		Leucine-rich repeat protein kinase family protein	Leucine-Rich-Repeat Coiled-Coil Flagellar Associated Protein 350	BRASSINOSTEROID INSENSITIVE 1 precursor, putative, expressed
Pp6c8-1690	C	-0.125	1		homolog of separase
Pp6c8-1830	C, W, S	-0.345	1		RNA-binding (RRM/RBD/RNP motifs) family protein	(1 of 1) K14838 - nucleolar protein 15 (NOP15)	RNA recognition motif containing protein, putative, expressed
Pp6c8-2120	C, S	-0.405	1
Pp6c8-2130	C, W, S	-0.246	1		Cleavage/polyadenylation specificity factor, 25kDa subunit	(1 of 1) K14397 - cleavage and polyadenylation specificity factor subunit 5 (NUDT21, CPSF5, CFIM25)	cleavage and polyadenylation specificity factor subunit 5, putative, expressed
Pp6c8-2240	C, S	-0.574	1		IKI3 family protein	(1 of 1) K11373 - elongator complex protein 1 (ELP1, IKI3, IKBKAP)	IKI3 family protein, expressed
Pp6c8-2250	C, W, S	-0.65	1			ERD4-related membrane protein
Pp6c8-2270	C, W, S	-0.25	1		(1 of 4) KOG0845 - Nuclear pore complex, Nup98 component (sc Nup145/Nup100/Nup116)		expressed protein
Pp6c8-2330	C, W, S	-0.262	1		Surfeit locus protein 6	Surfeit 6-like protein	nucleolar matrix protein-related, putative, expressed
Pp6c8-2350	C, W, S	-0.705	1		diphthamide synthesis DPH2 family protein	Conserved in the Green Lineage	diphthamide biosynthesis protein, putative, expressed
Pp6c8-2550	C, W, S	-0.213	1		SET domain-containing protein		SET domain containing protein, expressed
Pp6c8-2580	C, W, S	-0.231	1		Small nuclear ribonucleoprotein family protein	U6 snRNA-associated Sm-like small nuclear riboprotein LSm7	LSM domain containing protein, expressed
Pp6c8-2610	C, S	-0.357	1		Tetratricopeptide repeat (TPR)-like superfamily protein		PPR repeat domain containing protein, putative, expressed
Pp6c8-2620	C, W, S	-0.125	1		S-adenosyl-L-methionine-dependent methyltransferases superfamily protein		methyltransferase domain containing protein, expressed
Pp6c8-3070	C, S	-0.337	1	upregulated-target	RAB GTPase homolog A5E		ras-related protein, putative, expressed
Pp6c8-320	C, W, S	-0.01	1		Alkaline-phosphatase-like family protein		expressed protein
Pp6c8-3280	C, W	0.826	1	upregulated-target
Pp6c8-3830	C, W, S	-0.019	1				expressed protein
Pp6c8-3880	C, W, S	-0.405	1		ubiquinol-cytochrome C chaperone family protein	Chloroplast SRP43/CAO subunit of signal recognition particle	ubiquinol-cytochrome C chaperone family protein, putative, expressed
Pp6c8-3890	C, W, S	-0.311	1		GMP synthase (glutamine-hydrolyzing), putative / glutamine amidotransferase, putative	GMP synthetase	class I glutamine amidotransferase, putative, expressed
Pp6c8-4010	C, W, S	-0.203	1		CCAAT-binding factor	(1 of 1) K14832 - ribosome biogenesis protein MAK21 (MAK21, NOC1, CEBPZ)	CCAAT/enhancer-binding protein, putative, expressed
Pp6c8-4140	C, S	-0.688	1		acetyl Co-enzyme a carboxylase biotin carboxylase subunit	Biotin carboxylase
Pp6c8-5340	C, S	-0.513	1				expressed protein
Pp6c8-5370	C, W, S	-0.016	1		transducin family protein / WD-40 repeat family protein	(1 of 1) K14549 - U3 small nucleolar RNA-associated protein 15 (UTP15)	WD domain, G-beta repeat domain containing protein, expressed
Pp6c8-5590	C, W, S	-0.369	1			(1 of 1) 2.1.1.207 - tRNA (cytidine(34)-2'-O)-methyltransferase / tRNA methyltransferase L	RNA methyltransferase, TrmH family protein, putative, expressed
Pp6c8-560	C, W, S	-0.202	1		Major facilitator superfamily protein		unc-93 homolog A, putative, expressed
Pp6c8-5690	C, W, S	-0.237	1
Pp6c8-580	C, S	-0.363	1		(1 of 1) PTHR14281:SF0 - KINETOCHORE PROTEIN SPC25		expressed protein
Pp6c8-600	C, W	0.03	1
Pp6c8-6730	C, W, S	0.007	1
Pp6c8-6790	C, W, S	-0.418	1
Pp6c8-6870	C, S	-0.682	1		RADIATION SENSITIVE 17	presequence translocase-associated protein import motor subunit	cell cycle checkpoint protein RAD17, putative, expressed
Pp6c8-7340	C, W, S	-0.248	1		GTP-binding family protein		GTPase of unknown function domain containing protein, putative, expressed
Pp6c8-7390	C, W, S	-0.208	1		eukaryotic translation initiation factor 3E	Eukaryotic translation initiation factor 3, subunit E	eukaryotic translation initiation factor 3 subunit E, putative, expressed
Pp6c8-7920	C, S	-0.724	1		(1 of 1) PTHR13003 - NUP107-RELATED		nuclear pore protein 84/107 containing protein, expressed
Pp6c8-8150	C, W, S	-0.511	1			(1 of 1) K10770 - alkylated DNA repair protein alkB homolog 8 [EC:1.14.11.- 2.1.1.229] (ALKBH8)
Pp6c8-8170	C, W, S	-0.191	1		Ribosomal protein L22p/L17e family protein		ribosomal protein L22, putative, expressed
Pp6c8-8190	C, W, S	-0.732	1
Pp6c8-820	C, W, S	-0.045	1		Ribosomal protein L1p/L10e family	(1 of 1) K14775 - ribosome biogenesis protein UTP30 (UTP30, RSL1D1)	60S ribosomal protein-related, putative, expressed
Pp6c8-8230	C, S	-0.31	1		Thioredoxin superfamily protein	Putative thioredoxin	thioredoxin domain-containing protein 9, putative, expressed
Pp6c8-8630	C, S	-0.181	1		Pyridoxal-5'-phosphate-dependent enzyme family protein	Threonine synthase	threonine synthase, chloroplast precursor, putative, expressed
Pp6c8-870	C, S	-0.425	1		ARM repeat superfamily protein
Pp6c8-8830	C, W, S	-0.299	1		poly(ADP-ribose) polymerase 2		poly synthetase 1, putative, expressed
Pp6c8-9270	C, W, S	0.165	1
Pp6c8-9420	C, W	0.479	1
Pp6c8-9720	C, W, S	-0.334	1		DNA GYRASE A	Topoisomerase type IV
Pp6c9-10330	C, W, S	0.581	1		homologue of bacterial MinE 1	chloroplast division site-determinant MinE	plastid division regulator MinE, putative, expressed
Pp6c9-10380	C, S	-0.572	1		(1 of 2) PTHR36339:SF1 - F23A5.5		expressed protein
Pp6c9-10710	C, W, S	0.005	1	upregulated-target
Pp6c9-10840	C	0.062	1	upregulated-target	AP2/B3-like transcriptional factor family protein
Pp6c9-10860	C, W	0.198	1		(1 of 1) PTHR12818:SF0 - NEF-ASSOCIATED PROTEIN 1	Conserved in the Green Lineage	regulator protein, putative, expressed
Pp6c9-11320	C, W, S	-0.411	1		ARM repeat superfamily protein	Importin beta, RAN-binding protein 7,8	importin-8, putative, expressed
Pp6c9-11920	C, S	-0.593	1		adenylosuccinate synthase	(1 of 1) 6.3.4.4 - Adenylosuccinate synthase / Succinoadenylic kinosynthetase	adenylosuccinate synthetase, chloroplast precursor, putative, expressed
Pp6c9-11980	C, W, S	-0.458	1		6-phosphogluconate dehydrogenase family protein	6-phosphogluconate dehydrogenase, decarboxylating	6-phosphogluconate dehydrogenase, decarboxylating, putative, expressed
Pp6c9-12130	C, W, S	0.16	1		reversibly glycosylated polypeptide 2	UDP-Arabinosyl mutase. .	alpha-1,4-glucan-protein synthase, putative, expressed
Pp6c9-12330	C, W, S	-0.496	1		Transducin/WD40 repeat-like superfamily protein	(1 of 1) KOG0294 - WD40 repeat-containing protein	WD domain, G-beta repeat domain containing protein, expressed
Pp6c9-1240	C, W, S	0.025	1		arginine biosynthesis protein ArgJ family	N-acetylglutamate synthase	arginine biosynthesis bifunctional protein argJ 1, putative, expressed
Pp6c9-12570	C, W	0.033	1
Pp6c9-12820	C, W, S	-0.357	1
Pp6c9-12910	C, W, S	-0.222	1		Ribosomal protein L7Ae/L30e/S12e/Gadd45 family protein	Nucleolar protein, Small subunit of H/ACA snoRNPs	ribosomal protein L7Ae, putative, expressed
Pp6c9-1400	C, W	0.155	1		Cellulose synthase family protein
Pp6c9-1760	C, W, S	-0.297	1		stromal cell-derived factor 2-like protein precursor	(1 of 1) PTHR10050 - DOLICHYL-PHOSPHATE-MANNOSE--PROTEIN MANNOSYLTRANSFERASE	stromal cell-derived factor 2-like protein precursor, putative, expressed
Pp6c9-1890	C, S	-0.676	1		(1 of 1) PF14953 - Domain of unknown function (DUF4504) (DUF4504)
Pp6c9-1990	C, W, S	-0.36	1		Pseudouridine synthase family protein	RNA pseudouridine synthase	tRNA pseudouridine synthase family protein, putative, expressed
Pp6c9-2400	C, W, S	-0.646	1		high mobility group	(1 of 1) PTHR13711//PTHR13711:SF201 - SWI/SNF-RELATED CHROMATIN BINDING PROTEIN // NON-HISTONE PROTEIN 10	SSRP1-like FACT complex subunit, putative, expressed
Pp6c9-250	C, W	0.025	1
Pp6c9-2690	C, W, S	-0.369	1		PNAS-3 related	3'-5' Exonuclease component of the Exosome	exosome complex exonuclease RRP40, putative, expressed
Pp6c9-2800	C, W, S	-0.289	1		Di-glucose binding protein with Leucine-rich repeat domain		leucine-rich repeat protein-related, putative, expressed
Pp6c9-2860	C, W, S	0.196	1		Polynucleotidyl transferase, ribonuclease H-like superfamily protein	(1 of 1) K18327 - RNA exonuclease 4 [EC:3.1.-.-] (REXO4, REX4)	exonuclease, putative, expressed
Pp6c9-3060	C, W, S	-0.251	1		L-O-methylthreonine resistant 1	Threonine deaminase	threonine dehydratase biosynthetic, chloroplast precursor, putative, expressed
Pp6c9-310	C, S	-0.204	1
Pp6c9-3250	C, W, S	-0.307	1		nucleotide binding;protein binding	(1 of 1) K11806 - WD repeat and SOF domain-containing protein 1 (WDSOF1)	WD domain, G-beta repeat domain containing protein, expressed
Pp6c9-3270	C, W, S	-0.206	1				expressed protein
Pp6c9-3580	C, W, S	-0.239	1		heat shock protein 81-3	Heat shock protein 90A	heat shock protein, putative, expressed
Pp6c9-3920	C, W, S	-0.268	1			Cysteinyl-tRNA synthetase
Pp6c9-3990	C, S	-0.911	1		Transducin/WD40 repeat-like superfamily protein	(1 of 1) PTHR16220 - WD REPEAT PROTEIN 8-RELATED	WD repeat-containing protein 8, putative, expressed
Pp6c9-4030	C, W, S	-0.126	1	upregulated-target	complex 1 family protein / LVR family protein	(1 of 1) K18170 - complex III assembly factor LYRM7 (LYRM7, MZM1)	expressed protein
Pp6c9-4520	C, W, S	0.076	1		(1 of 2) PF16053 - Mitochondrial 28S ribosomal protein S34 (MRP-S34)
Pp6c9-5240	C, W, S	-0.349	1		(1 of 1) PTHR15657:SF1 - THYROID TRANSCRIPTION FACTOR 1-ASSOCIATED PROTEIN 26		expressed protein
Pp6c9-5280	W	0.367	1		protein kinase family protein	(1 of 26) KOG1187 - Serine/threonine protein kinase	TKL_IRAK_CrRLK1L-1.5 - The CrRLK1L-1 subfamily has homology to the CrRLK1L homolog, expressed
Pp6c9-5770	C	1.866	1				serine/threonine-protein kinase NAK, putative, expressed
Pp6c9-5830	C, W, S	0.148	1				ribosomal protein L35, putative, expressed
Pp6c9-610	C, W, S	0.104	1	upregulated-target	AGAMOUS-like 66	(1 of 2) PTHR11945 - MADS BOX PROTEIN	OsMADS63 - MADS-box family gene with MIKC* type-box, expressed
Pp6c9-6100	C, W, S	-0.56	1		CCAAT-binding factor	(1 of 1) K14771 - U3 small nucleolar RNA-associated protein 19 (NOC4, UTP19)	nucleolar complex protein, putative, expressed
Pp6c9-6330	C, W, S	-0.729	1		pyrimidine d	Dihydroorotase dehydrogenase	dihydroorotate dihydrogenase protein, putative, expressed
Pp6c9-6530	C, W, S	0.17	1		RAN GTPase 3	Ran-like small GTPase	ras-related protein, putative, expressed
Pp6c9-6870	C, W, S	-0.209	1		Ribosomal protein L9/RNase H1		ribosomal L9, putative, expressed
Pp6c9-6880	C, W, S	-0.127	1		TCP-1/cpn60 chaperonin family protein	T-complex protein 1, eta subunit	T-complex protein, putative, expressed
Pp6c9-6960	C, W, S	-0.163	1			(1 of 1) PTHR33606:SF3 - PROTEIN YCII
Pp6c9-7030	C, W, S	-0.162	1			DEAD/DEAH box helicase	DEAD-box ATP-dependent RNA helicase, putative, expressed
Pp6c9-720	C, W, S	-0.485	1		protein arginine methyltransferase 10	Protein-/Histone-arginine N-methyltransferase	methyltransferase domain containing protein, expressed
Pp6c9-7270	C, W, S	-0.573	1
Pp6c9-7850	C, W, S	0.329	1			Isocitrate dehydrogenase, NAD-dependent
Pp6c9-830	C, S	-0.259	1	upregulated-target	Ribosomal protein S18		ribosomal protein S18 containing protein, expressed
Pp6c9-8380	C, W, S	-0.391	1		U3 ribonucleoprotein (Utp) family protein	(1 of 2) K14567 - U3 small nucleolar RNA-associated protein 14 (UTP14)	utp14 protein, putative, expressed
Pp6c9-8440	C, W, S	-0.628	1		modifier of snc1,4	(1 of 1) K12861 - pre-mRNA-splicing factor SPF27 (BCAS2)	BCAS2 protein, putative, expressed
Pp6c9-8630	C, W, S	0.014	1		(1 of 1) PF09495 - Protein of unknown function (DUF2462) (DUF2462)		expressed protein
Pp6c9-9860	C, W, S	-0.435	1
Pp6c9-990	C, W, S	-0.449	1		NHL domain-containing protein		SMP-30/Gluconolaconase/LRE domain protein, putative, expressed
Pp6c21-7960	C, W	3.431	0.997
Pp6c15-10430	C, W, S	0.786	0.975
Pp6c19-4620	C, W, S	-0.373	0.944	upregulated-target	P-loop containing nucleoside triphosphate hydrolases superfamily protein	Adenylate kinase	adenylate kinase, putative, expressed
Pp6c7-12700	C, W, S	0.695	0.906
Pp6c6-8740	C, W, S	-0.937	0.874
Pp6c18-1860	C, W	-1.267	0.845
Pp6c9-7580	C, S	-1.224	0.826
Pp6c1-20980	C, W, S	-0.54	0.787		BIG PETAL P		helix-loop-helix DNA-binding domain containing protein, expressed
Pp6c9-6290	C, W, S	-0.546	0.749
Pp6c14-1560	C, W, S	-0.761	0.711		tRNAse Z4	RNase Z-like protein	metallo-beta-lactamase family protein, putative, expressed
Pp6c4-15170	S	-1.261	0.698
Pp6c26-160	C, W	2.189	0.69		glycosyl hydrolase 9C2	(1 of 4) 3.2.1.4 - Cellulase / Endoglucanase	endoglucanase precursor, putative, expressed
Pp6c2-19510	C, W, S	0.836	0.689		phosphate transporter 1;3	Proton/phosphate symporter, splice variant b
Pp6c1-9320	C, S	-1.222	0.688		mitogen-activated protein kinase kinase kinase 15		STE_MEKK_ste11_MAP3K.8 - STE kinases include homologs to sterile 7, sterile 11 and sterile 20 from yeast, expressed
Pp6c12-7520	C, W	1.388	0.669
Pp6c25-3470	C, W, S	-0.51	0.654	upregulated-target	ureidoglycolate hydrolases	Conserved in the Green Lineage	ureidoglycolate hydrolase, putative, expressed
Pp6c3-13440	C, S	-0.795	0.639
Pp6c9-7440	C, S	-0.861	0.618		Met-10+ like family protein / kelch repeat-containing protein	(1 of 1) K15450 - tRNA wybutosine-synthesizing protein 3 [EC:2.1.1.282] (TYW3)	uncharacterized ACR, COG1590 family protein, expressed
Pp6c15-5560	C, W, S	-0.537	0.57		Kinase-related protein of unknown function (DUF1296)	(1 of 1) PF06972 - Protein of unknown function (DUF1296) (DUF1296)	protein of unknown function DUF1296 domain containing protein, expressed
Pp6c17-11710	C, W, S	-0.381	0.57		P-loop containing nucleoside triphosphate hydrolases superfamily protein	DEAH box ATP-dependent RNA helicase	DEAD-box ATP-dependent RNA helicase, putative, expressed
Pp6c20-11050	C, W, S	-0.54	0.558				expressed protein
Pp6c17-5570	C, W	2.014	0.547	upregulated-target	targeting protein for XKLP2	(1 of 1) K16812 - targeting protein for Xklp2 (TPX2)	targeting protein-related, putative, expressed
Pp6c19-8090	C, W	0.82	0.539
Pp6c1-19180	C, W, S	-0.496	0.535		rho guanyl-nucleotide exchange factor 1		ATROPGEF7/ROPGEF7, putative, expressed
Pp6c16-10300	C, W, S	-0.382	0.517	upregulated-target	Aldolase-type TIM barrel family protein	Pyridoxin biosynthesis protein	SOR/SNZ family protein, putative, expressed
Pp6c7-700	C, W, S	-0.684	0.506
Pp6c11-440	C, W	1.573	0.469		Plant protein of unknown function (DUF936)		expressed protein
Pp6c12-11750	C, W	1.619	0.465	upregulated-target	Uncharacterised protein family (UPF0497)		membrane associated DUF588 domain containing protein, putative, expressed
Pp6c6-3520	C, W, S	-0.499	0.449
Pp6c24-3600	C, W, S	-0.388	0.435		TFIIB zinc-binding protein	DNA-directed RNA polymerase I subunit A12.2	DNA-directed RNA polymerase I subunit RPA12, putative, expressed
Pp6c2-11670	C, W, S	0.263	0.427		Nucleoside diphosphate kinase family protein	Flagellar Associated Protein 103	nucleoside diphosphate kinase, putative, expressed
Pp6c5-4210	S	-1.852	0.416		glycine-rich protein 2B	Nucleic acid binding protein	retrotransposon protein, putative, Ty1-copia subclass, expressed
Pp6c13-1070	C, W, S	-0.433	0.415		methionine--tRNA ligase, putative / methionyl-tRNA synthetase, putative / MetRS, putative	Methionyl-tRNA synthetase	methionyl-tRNA synthetase, putative, expressed
Pp6c2-4070	C, W, S	-0.375	0.403		GTP binding Elongation factor Tu family protein	Eukaryotic translation elongation factor 1 alpha	elongation factor Tu, putative, expressed
Pp6c14-9320	C, W, S	-0.867	0.394	upregulated-target	Protein of unknown function (DUF155)		uncharacterized ACR, YagE family COG1723 containing protein, expressed
Pp6c10-3620	C, W, S	0.903	0.393	upregulated-target	Ribonuclease P protein subunit P38-related		expressed protein
Pp6c2-18320	C, W, S	-0.608	0.371		DEA(D/H)-box RNA helicase family protein	DEAD/DEAH box helicase	ATP-dependent RNA helicase DHX36, putative, expressed
Pp6c26-4630	C, W, S	0.357	0.368		Cobalamin-independent synthase family protein	Cobalamin-dependent methionine synthase	5-methyltetrahydropteroyltriglutamate--homocysteine methyltransferase, putative, expressed
Pp6c25-11460	C, W, S	0.306	0.362
Pp6c10-11030	C, W, S	-0.338	0.351		tetratricopeptide repeat (TPR)-containing protein	(1 of 1) PTHR22767//PTHR22767:SF2 - N-TERMINAL ACETLYTRANSFERASE-RELATED // NAT1	tetratricopeptide repeat domain containing protein, expressed
Pp6c8-4540	C, W, S	-0.48	0.338		NAD(P)-binding Rossmann-fold superfamily protein		sex determination protein tasselseed-2, putative, expressed
Pp6c13-5240	C, W, S	-0.439	0.337		DNA polymerase V family	(1 of 1) K02331 - DNA polymerase phi [EC:2.7.7.7] (POL5, MYBBP1A)	DNA polymerase V, putative, expressed
Pp6c1-13030	C, W	1.023	0.331
Pp6c11-4750	S	-1.129	0.318
Pp6c11-220	C, W, S	-0.363	0.301		transcription factor IIIA		ZOS5-03 - C2H2 zinc finger protein, expressed
Pp6c17-9180	C, S	-0.738	0.285		endonuclease III 2		endonuclease III-like protein 1, putative, expressed
Pp6c24-10	C, W, S	-0.294	0.264		(1 of 1) KOG3241 - Uncharacterized conserved protein		AGAP003732-PA, putative, expressed
Pp6c10-6910	C, W, S	-0.559	0.255
Pp6c6-6570	S	-1.331	0.251
Pp6c23-2640	C, W, S	0.981	0.241	upregulated-target
Pp6c25-6000	C, W, S	-0.407	0.232		histone mono-ubiquitination 2	(1 of 1) K10696 - E3 ubiquitin-protein ligase BRE1 [EC:6.3.2.19] (BRE1)	zinc finger, C3HC4 type domain containing protein, expressed
Pp6c25-11750	C, W, S	-0.881	0.217	downregulated-target
Pp6c3-5200	C, W, S	-0.357	0.215		ARM repeat superfamily protein	(1 of 1) K14550 - U3 small nucleolar RNA-associated protein 10 (UTP10, HEATR1)	HEAT repeat family protein, putative, expressed
Pp6c2-9570	S	-1.228	0.212
Pp6c15-7740	S	-1.549	0.208		serine carboxypeptidase-like 25		OsSCP1 - Putative Serine Carboxypeptidase homologue, expressed
Pp6c22-7220	C, W, S	-0.673	0.205
Pp6c11-6700	C, W, S	1.192	0.204	upregulated-target
Pp6c19-1020	C, W, S	-0.405	0.199		tetraacyldisaccharide 4'-kinase family protein		tetraacyldisaccharide 4-kinase, putative, expressed
Pp6c1-18100	C, W, S	0.375	0.194		Ribosomal protein L31e family protein	Cytosolic 80S ribosomal protein L31	60S ribosomal protein L31, putative, expressed
Pp6c18-590	C, W, S	-0.614	0.185			Ferredoxin with 2Fe-2S iron-sulfur cluster binding domain
Pp6c9-1130	C, W, S	-0.674	0.184
Pp6c21-4440	C, W	0.883	0.183
Pp6c23-5880	C, W, S	-0.785	0.181			(1 of 1) K12820 - pre-mRNA-splicing factor ATP-dependent RNA helicase DHX15/PRP43 (DHX15, PRP43)
Pp6c7-4080	C, W, S	-0.582	0.18		U1 small nuclear ribonucleoprotein-70K	U1 small nuclear ribonucleoprotein	transposon protein, putative, CACTA, En/Spm sub-class, expressed
Pp6c14-8280	C, W, S	-0.462	0.174		SNARE-like superfamily protein	Sigma4-Adaptin	clathrin adaptor complex small chain domain containing protein, expressed
Pp6c24-4610	C, W, S	-0.747	0.171	downregulated-target
Pp6c8-4000	C, W, S	-0.639	0.171	upregulated-target	HAD-superfamily hydrolase, subfamily IG, 5'-nucleotidase	Purine 5'-nucleotidase	5-nucleotidase domain-containing protein, putative, expressed
Pp6c16-6910	C, W, S	0.415	0.166	downregulated-target		(1 of 1) 1.10.3.2//1.10.3.3 - Laccase / Urishiol oxidase // L-ascorbate oxidase / Ascorbase
Pp6c23-8700	C, W, S	-0.676	0.152			DNA mismatch repair protein, MutS homolog
Pp6c9-11140	C, W, S	-0.822	0.149		CBS domain-containing protein		cystathionin beta synthase protein, putative, expressed
Pp6c17-8720	C, W, S	-0.661	0.146	upregulated-target	basic helix-loop-helix (bHLH) DNA-binding superfamily protein		BHLH transcription factor, putative, expressed
Pp6c23-6030	C, W, S	1.165	0.144	upregulated-target
Pp6c25-4140	S	-0.963	0.139		DNA binding;nucleotide binding;nucleic acid binding;DNA-directed DNA polymerases;DNA-directed DNA polymerases	DNA polymerase delta, catalytic subunit	POLD1 - Putative DNA polymerase delta catalytic subunit, expressed
Pp6c20-12300	C, W, S	-0.508	0.131		TCP-1/cpn60 chaperonin family protein	T-complex protein 1, epsilon subunit	T-complex protein, putative, expressed
Pp6c17-2470	C, W, S	-0.619	0.13		GTP-binding protein-related	(1 of 2) PTHR11702//PTHR11702:SF26 - DEVELOPMENTALLY REGULATED GTP-BINDING PROTEIN-RELATED // DEVELOPMENTALLY-REGULATED GTP-BINDING PROTEIN 2	GTP-binding protein, putative, expressed
Pp6c10-3400	C, W, S	-0.488	0.127		pumilio 23	Puf protein	pumilio-family RNA binding repeat containing protein, expressed
Pp6c5-10300	C, W, S	-0.455	0.119		UB-like protease 1D		ulp1 protease family protein, putative, expressed
Pp6c11-11900	C, W, S	-0.486	0.112		ARM repeat superfamily protein	Importin beta-3 homolog	HEAT repeat family protein, putative, expressed
Pp6c20-3490	C, W, S	-0.784	0.112	upregulated-target	Nucleolar GTP-binding protein	Nucleolar GTP-binding protein	nucleolar GTP-binding protein 1, putative, expressed
Pp6c17-9550	C, W, S	-0.63	0.109		zinc finger (Ran-binding) family protein		zinc finger family protein, putative, expressed
Pp6c25-2650	C, W, S	-0.921	0.108	upregulated-target	fibrillarin 2	Nucleolar protein, Component of C/D snoRNPs	rRNA 2-O-methyltransferase fibrillarin 2, putative, expressed
Pp6c7-10200	C, W	2.599	0.107
Pp6c11-9380	C, W, S	-0.951	0.106		Eukaryotic protein of unknown function (DUF872)	(1 of 2) PTHR15664 - C20ORF30 PROTEIN
Pp6c2-3290	C, W, S	-0.903	0.101	upregulated-target
Pp6c10-9430	C, W, S	-0.805	0.09		nucleolar factor 1	(1 of 1) K14774 - U3 small nucleolar RNA-associated protein 25 (UTP25, DEF)	digestive organ expansion factor, putative, expressed
Pp6c15-11850	C, W, S	-0.508	0.088		DNA-directed RNA polymerases		RNA polymerase Rpb7, N-terminal domain containing protein, expressed
Pp6c8-10200	C, S	-0.907	0.087		Actin-like ATPase superfamily protein	(1 of 2) 2.6.99.4 - Transferred entry: 2.3.1.234	O-sialoglycoprotein endopeptidase, putative, expressed
Pp6c19-9110	C, S	-1.069	0.085
Pp6c20-12190	C, W, S	-0.574	0.085		nucleic acid binding;methyltransferases		N2, N2-dimethylguanosine tRNA methyltransferase, putative, expressed
Pp6c7-300	C, W, S	-0.582	0.085		eukaryotic translation initiation factor 3B-2	Eukaryotic translation initiation factor 3, subunit B	eukaryotic translation initiation factor 3 subunit B, putative, expressed
Pp6c18-10100	C, W, S	-1.043	0.084
Pp6c3-6630	C, W, S	-0.398	0.079		CTP synthase family protein	CTP synthase	CTP synthase, putative, expressed
Pp6c1-1880	C, W, S	-0.712	0.069		hemoglobin 3		hemoglobin-like protein HbO, putative, expressed
Pp6c17-11970	C, W	1.894	0.068		cellulose synthase-like D3		CSLD2 - cellulose synthase-like family D, expressed
Pp6c4-9190	C, W, S	-0.669	0.061
Pp6c21-7890	C, W, S	-0.435	0.06		Translation elongation factor EF1B, gamma chain		elongation factor 1-gamma, putative, expressed
Pp6c22-8200	C, W, S	0.645	0.058	upregulated-target
Pp6c11-7810	C, W, S	-0.558	0.056	upregulated-target	NOP56-like pre RNA processing ribonucleoprotein	Nucleolar protein, Component of C/D snoRNPs	nucleolar protein NOP5-1, putative, expressed
Pp6c7-3260	C, W, S	-0.542	0.055		ARM repeat superfamily protein	Importin beta	importin subunit beta, putative, expressed
Pp6c3-15020	C, W, S	-0.597	0.053
Pp6c18-7020	C, S	-1.131	0.05		ovate family protein 3
Pp6c15-11360	C, S	-1.096	0.049		Glycosyl hydrolases family 32 protein	Fructan fructosyltransferase	glycosyl hydrolases, putative, expressed
Pp6c6-4820	C, W, S	1.135	0.048		ATP-binding cassette 14	(1 of 18) KOG0061 - Transporter, ABC superfamily (Breast cancer resistance protein)
Pp6c19-11140	C, W, S	-0.629	0.043
Pp6c17-6520	S	-1.047	0.039
Pp6c2-13330	C, W, S	-0.375	0.039			Cytochrome P450, CYP197 superfamily
Pp6c2-16590	C, W, S	-0.694	0.039		PETER PAN-like protein	(1 of 1) K14859 - ribosome biogenesis protein SSF1/2 (SSF1_2)	Brix domain containing protein, putative, expressed
Pp6c21-8850	C, W, S	0.322	0.039		60S acidic ribosomal protein family		60S acidic ribosomal protein, putative, expressed
Pp6c21-11020	C, W, S	-0.706	0.038		cell division cycle 48B	cdc48-like protein	cell division control protein 48 homolog B, putative, expressed
Pp6c24-4660	C, W, S	-0.666	0.036	downregulated-target
Pp6c18-3690	C, W, S	-1.805	0.035
Pp6c14-1130	C, W, S	-0.305	0.034		nuclear RNA polymerase A1	DNA-directed RNA polymerase I subunit 1
Pp6c8-8460	C, W, S	-0.414	0.034	upregulated-target	damaged DNA binding 2	UV-damaged DNA binding complex subunit 2 protein	WD domain, G-beta repeat domain containing protein, expressed
Pp6c23-7790	C, S	-0.89	0.03		RNA-binding CRS1 / YhbY (CRM) domain-containing protein		CRS2-associated factor 1, chloroplast precursor, putative, expressed
Pp6c13-5460	C, W	3.811	0.029			conserved protein with glycosyl hydrolase family 5 domain
Pp6c18-3820	C, S	-0.709	0.028		gamma subunit of Mt ATP synthase	Mitochondrial F1F0 ATP synthase, gamma subunit	ATP synthase gamma chain, putative, expressed
Pp6c3-16260	C, S	-1.174	0.027	upregulated-target	GLN phosphoribosyl pyrophosphate amidotransferase 1	(1 of 1) 2.4.2.14 - Amidophosphoribosyltransferase / Phosphoribosyldiphosphate 5-amidotransferase	amidophosphoribosyltransferase, chloroplast precursor, putative, expressed
Pp6c15-8820	C, W	1.402	0.025	upregulated-target
Pp6c26-1420	W	3.055	0.024	upregulated-target	Plant invertase/pectin methylesterase inhibitor superfamily		pectinesterase, putative, expressed
Pp6c3-16740	C, W, S	-0.591	0.024		AGAMOUS-like 66	(1 of 2) PTHR11945 - MADS BOX PROTEIN	OsMADS63 - MADS-box family gene with MIKC* type-box, expressed
Pp6c1-8230	C, S	-0.725	0.021
Pp6c16-60	C, W, S	0.329	0.02
Pp6c25-6460	C, W	2.074	0.02
Pp6c4-12730	C, W, S	-0.774	0.02				gb protein, putative, expressed
Pp6c7-4410	C, S	-0.703	0.02
Pp6c1-6710	S	-1.37	0.019	upregulated-target		DEAD/DEAH box helicase
Pp6c8-7090	C, W	0.991	0.019		LOB domain-containing protein 27
Pp6c21-10320	C, W	1.172	0.018	upregulated-target
Pp6c20-11960	C, W, S	0.493	0.016	upregulated-target
Pp6c17-890	C, S	-0.889	0.015		TBP-associated factor 15B		transposon protein, putative, CACTA, En/Spm sub-class, expressed
Pp6c17-9920	C, W, S	-0.544	0.015
Pp6c18-700	C, S	-0.972	0.015		Major facilitator superfamily protein		transporter family protein, putative, expressed
Pp6c25-7180	C, W, S	0.467	0.013
Pp6c8-7290	C, W	1.684	0.013	upregulated-target		(1 of 11) PTHR31867//PTHR31867:SF1 - FAMILY NOT NAMED // EXPANSIN-A1-RELATED
Pp6c22-6850	S	-1.46	0.011		MERISTEM DISORGANIZATION 1
Pp6c7-14490	C, W, S	0.229	0.011		ribosomal protein S13A	Cytosolic 80S ribosomal protein S13	40S ribosomal protein S13, putative, expressed
Pp6c1-8850	C, W	2.424	0.01
Pp6c2-16750	C, W, S	-0.489	0.009		delta1-pyrroline-5-carboxylate synthase 1	Glutamic-gamma-semialdehyde dehydrogenase	amino acid kinase, putative, expressed
Pp6c7-2050	C, S	-1.223	0.009	upregulated-target	chromatin-remodeling protein 11	SNF2-related DNA/RNA helicase	chromatin-remodeling complex ATPase chain, putative, expressed
Pp6c1-14410	C, W, S	-0.802	0.008	upregulated-target	cytokinin response factor 5		AP2 domain containing protein, expressed
Pp6c16-4690	C, W	1.327	0.007	upregulated-target
Pp6c17-6410	C, W	5.527	0.007	upregulated-target	expansin B3		expansin precursor, putative, expressed
Pp6c1-5680	C, S	-0.861	0.006
Pp6c11-14230	S	-1.174	0.006	upregulated-target
Pp6c25-6650	S	-1.432	0.006
Pp6c19-2280	C, W, S	-0.602	0.005		Transducin/WD40 repeat-like superfamily protein		WD domain, G-beta repeat domain containing protein, expressed
Pp6c22-2580	C, S	-1.271	0.005
Pp6c1-2150	C, S	-1.568	0.004		LANT-SPECIFIC COMPONENT OF THE PRE- rRNA PROCESSING COMPLEX2		expressed protein
Pp6c12-1210	C, W, S	-0.859	0.004		TBP-associated factor 15B		transposon protein, putative, CACTA, En/Spm sub-class, expressed
Pp6c13-2620	C, S	-0.998	0.004
Pp6c1-15390	C, W, S	-0.736	0.003		Leucine-rich repeat (LRR) family protein		leucine rich repeat domain containing protein, putative, expressed
Pp6c1-970	C, W, S	0.394	0.003		Ribosomal protein L34e superfamily protein	Cytosolic 80S ribosomal protein L34	60S ribosomal protein L34, putative, expressed
Pp6c14-2450	C, W, S	-0.635	0.003
Pp6c18-10160	C, S	-0.913	0.003		P-loop containing nucleoside triphosphate hydrolases superfamily protein	Simlar to nitric oxide associated protein protein of CSG family	GTP binding protein, putative, expressed
Pp6c2-17700	S	-1.174	0.003
Pp6c2-20730	C, S	-0.836	0.003		Protein of unknown function (DUF2361)		expressed protein
Pp6c22-150	C, W, S	-0.928	0.003	upregulated-target	homologue of NAP57	TruB family RNA pseudouridine synthase	h/ACA ribonucleoprotein complex subunit 4, putative, expressed
Pp6c3-15490	C, W, S	1.104	0.003				lysM domain containing protein, putative, expressed
Pp6c1-6490	C, W	1.771	0.002	upregulated-target
Pp6c12-8860	C, W, S	0.36	0.002		Ribosomal L38e protein family	Ribosomal protein L38	60S ribosomal protein L38, putative, expressed
Pp6c17-8530	C, W, S	0.837	0.002	upregulated-target		Glyoxal oxidase 1
Pp6c20-6390	S	-1.437	0.002
Pp6c22-3750	C, W, S	-0.877	0.002		DNA repair protein Rad4 family		DNA-repair protein complementing XP-C cells, putative, expressed
Pp6c25-11450	C, W	3.651	0.002	upregulated-target
Pp6c4-7690	C, W, S	-0.71	0.002		DEA(D/H)-box RNA helicase family protein	DEAD/DEAH box helicase	DEAD-box ATP-dependent RNA helicase, putative, expressed
Pp6c5-5810	C, W, S	-0.735	0.002		fibrillarin 2	Nucleolar protein, Component of C/D snoRNPs	rRNA 2-O-methyltransferase fibrillarin 2, putative, expressed
Pp6c6-3970	C, S	-1.085	0.002
Pp6c6-6670	C, W, S	-0.458	0.002		fibrillarin 2	Nucleolar protein, Component of C/D snoRNPs	rRNA 2-O-methyltransferase fibrillarin 2, putative, expressed
Pp6c7-3210	C, W, S	-0.733	0.002			CDK inhibitory kinase
Pp6c7-360	C, W, S	-0.677	0.002		Fcf2 pre-rRNA processing protein		expressed protein
Pp6c10-10060	C, W, S	-1.079	0.001	downregulated-target	ROOT HAIR DEFECTIVE6		helix-loop-helix DNA-binding domain containing protein, expressed
Pp6c11-6740	C, W, S	-0.536	0.001			ATP-dependent RNA helicase
Pp6c14-8930	C, S	-1.05	0.001		protodermal factor 2		homeobox and START domains containing protein, putative, expressed
Pp6c15-9350	C, W	1.729	0.001
Pp6c18-3180	S	-2.174	0.001
Pp6c18-6550	C, W, S	-0.939	0.001		PDI-like 1-4	Protein disulfide isomerase 1	OsPDIL1-4 protein disulfide isomerase PDIL1-4, expressed
Pp6c2-13030	C, S	-1.342	0.001		structural constituent of ribosome;protein binding		mitochondrial ribosomal protein S3, putative, expressed
Pp6c20-8320	C, W	1.729	0.001
Pp6c21-3220	C, W, S	-0.588	0.001		alpha/beta-Hydrolases superfamily protein		OsPOP2 - Putative Prolyl Oligopeptidase homologue, expressed
Pp6c21-5250	C, W, S	-0.819	0.001
Pp6c22-2570	C, S	-1.425	0.001		ribosomal protein L6 family protein		ribosomal protein L6, putative, expressed
Pp6c25-2660	C, W, S	-0.722	0.001				expressed protein
Pp6c1-14330	C, W, S	2.438	0	upregulated-target	Integrase-type DNA-binding superfamily protein		AP2 domain containing protein, expressed
Pp6c1-16050	C, W	2.12	0	upregulated-target
Pp6c1-17480	C, W, S	-0.582	0	upregulated-target	zinc knuckle (CCHC-type) family protein		zinc knuckle domain containing protein, expressed
Pp6c1-19910	C, W	3.78	0		expansin B3		expansin precursor, putative, expressed
Pp6c1-20710	C, W, S	1.484	0
Pp6c1-40	C, W, S	-0.768	0		double-stranded RNA binding protein-related / DsRBD protein-related		HEN1, putative, expressed
Pp6c1-4750	C, W, S	1.371	0
Pp6c1-5650	C, W, S	-1.174	0	upregulated-target	triosephosphate isomerase	Triose phosphate isomerase	triosephosphate isomerase, chloroplast precursor, putative, expressed
Pp6c10-10570	C, W, S	-1.121	0		Integrase-type DNA-binding superfamily protein		ethylene-responsive transcription factor, putative, expressed
Pp6c10-12270	C, W, S	-0.965	0			Amino acid transporter	transmembrane amino acid transporter protein, putative, expressed
Pp6c10-2620	C, W, S	0.83	0
Pp6c10-3740	C, W	5.258	0		Integrase-type DNA-binding superfamily protein		AP2 domain containing protein, expressed
Pp6c10-4740	C, W, S	1.739	0
Pp6c10-4870	C, S	-1.873	0		alpha/beta-Hydrolases superfamily protein	(1 of 2) PTHR17630//PTHR17630:SF43 - DIENELACTONE HYDROLASE // SUBFAMILY NOT NAMED	endo-1,3;1,4-beta-D-glucanase precursor, putative, expressed
Pp6c11-11190	C, W, S	-1.032	0			Flagellar Associated Protein 206
Pp6c11-11440	C, W, S	-0.858	0
Pp6c11-1160	C, W, S	-0.446	0
Pp6c11-12440	C, W, S	-0.384	0	upregulated-target	eif4a-2	Eukaryotic initiation factor 4A	DEAD-box ATP-dependent RNA helicase, putative, expressed
Pp6c11-13880	C, W, S	-0.853	0		DEAD box RNA helicase family protein	DEAD-box RNA helicase	DEAD-box ATP-dependent RNA helicase 40, putative, expressed
Pp6c11-13900	C, W, S	-0.661	0		LA RNA-binding protein	La-domain RNA-binding protein	la domain containing protein, putative, expressed
Pp6c11-6800	C, W	4.515	0			(1 of 11) PTHR31867//PTHR31867:SF1 - FAMILY NOT NAMED // EXPANSIN-A1-RELATED
Pp6c11-7200	C, W, S	-1.304	0
Pp6c11-8320	C, W	2.166	0	upregulated-target
Pp6c12-1920	C, W, S	0.872	0	upregulated-target		(1 of 11) PTHR31867//PTHR31867:SF1 - FAMILY NOT NAMED // EXPANSIN-A1-RELATED
Pp6c12-320	C, W, S	-0.64	0		DnaJ domain ;Myb-like DNA-binding domain	(1 of 1) K09522 - DnaJ homolog subfamily C member 2 (DNAJC2)
Pp6c12-6450	C, S	-1.053	0		LOB domain-containing protein 20		DUF260 domain containing protein, putative, expressed
Pp6c12-8230	C, W	3.045	0
Pp6c12-9670	C, W	1.992	0
Pp6c13-2570	C, S	-1.031	0		D-isomer specific 2-hydroxyacid dehydrogenase family protein		erythronate-4-phosphate dehydrogenase domain containing protein, expressed
Pp6c13-5070	S	-1.517	0		heteroglycan glucosidase 1		glycosyl hydrolase, family 31, putative, expressed
Pp6c13-750	C, W, S	1.27	0
Pp6c14-10080	C, W	2.983	0			(1 of 11) PTHR31867//PTHR31867:SF1 - FAMILY NOT NAMED // EXPANSIN-A1-RELATED
Pp6c14-11800	C, W	2.2	0		60S acidic ribosomal protein family	Acidic ribosomal protein P1	60S acidic ribosomal protein, putative, expressed
Pp6c14-12380	C, W, S	-0.609	0	upregulated-target	arginine methyltransferase 11	Protein-/Histone-arginine N-methyltransferase	methyltransferase, putative, expressed
Pp6c14-13220	C, W, S	0.846	0			Exostosin-like glycosyltransferase 43
Pp6c14-3260	C, W	1.682	0
Pp6c14-6030	C, W, S	-1.225	0
Pp6c14-7230	C, S	-1.764	0	upregulated-target		ADP-glucose pyrophosphorylase large subunit	glucose-1-phosphate adenylyltransferase large subunit, putative, expressed
Pp6c14-750	C, W, S	-0.588	0		homeobox protein 54
Pp6c14-8900	C, S	-0.885	0
Pp6c15-1030	C, W, S	0.857	0	downregulated-target
Pp6c15-10660	C, W, S	-0.775	0			dehydroascorbate reductase
Pp6c15-1270	C, W, S	-0.389	0		protein arginine methyltransferase 10	Protein-/Histone-arginine N-methyltransferase	methyltransferase domain containing protein, expressed
Pp6c15-1680	C, W, S	-0.55	0		HEAT repeat ;WD domain, G-beta repeat protein protein	Regulatory-associated protein of TOR	WD domain and HEAT domain containing protein, putative, expressed
Pp6c15-2130	C, S	-0.839	0
Pp6c15-2990	C, W, S	-0.833	0		nuclear RNA polymerase D1B		RNA polymerase Rpb1, domain 2 family protein, expressed
Pp6c15-4150	C, W	1.123	0
Pp6c15-6070	C, W, S	-1.226	0		ARM repeat superfamily protein		spotted leaf 11, putative, expressed
Pp6c15-8720	C, W, S	2.044	0	upregulated-target	CYCLIN D1;1	D-type cyclin	cyclin, putative, expressed
Pp6c15-8940	C, W, S	-0.731	0	upregulated-target	(1 of 1) 3.6.1.12 - dCTP diphosphatase / Deoxycytidine-triphosphatase	(1 of 1) 3.6.1.12 - dCTP diphosphatase / Deoxycytidine-triphosphatase	MazG nucleotide pyrophosphohydrolase domain containing protein, expressed
Pp6c16-11030	C, W, S	-0.666	0		N2,N2-dimethylguanosine tRNA methyltransferase	tRNA (guanine-N2)-methyltransferase	N-dimethylguanosine tRNA methyltransferase, putative, expressed
Pp6c16-5440	C, W, S	-0.595	0	upregulated-target	Outer arm dynein light chain 1 protein		leucine rich repeat domain containing protein, putative, expressed
Pp6c16-6130	C, W, S	-0.969	0		Pectin lyase-like superfamily protein		polygalacturonase, putative, expressed
Pp6c16-9700	C, W, S	-0.563	0		homolog of nucleolar protein NOP56	Nucleolar protein, Component of C/D snoRNPs	nucleolar protein 5A, putative, expressed
Pp6c17-10000	C, W	1.802	0				expressed protein
Pp6c17-12750	C, W, S	-1.153	0		adenosylmethionine-8-amino-7-oxononanoate transaminases	Diaminopelargonic acid synthase	aminotransferase, putative, expressed
Pp6c17-3370	C, W, S	-0.547	0		(1 of 1) PTHR12202:SF0 - PROTEIN F58B3.4	(1 of 1) PTHR12202//PTHR12202:SF0 - UNCHARACTERIZED // PROTEIN F58B3.4	NUC153 domain containing protein, expressed
Pp6c17-4320	C, W, S	-2.68	0
Pp6c17-4450	S	-1.669	0
Pp6c17-5160	C, S	-1.021	0		ethylene responsive element binding factor 3		AP2 domain containing protein, expressed
Pp6c17-7350	C, S	-1.73	0
Pp6c17-8520	C, W	1.792	0
Pp6c17-8910	C, S	-1.22	0
Pp6c18-10400	C, W, S	-1.481	0		YbaK/aminoacyl-tRNA synthetase-associated domain	(1 of 1) PTHR31423//PTHR31423:SF3 - FAMILY NOT NAMED // PROLYL-TRNA SYNTHETASE ASSOCIATED DOMAIN-CONTAINING PROTEIN 1-RELATED	ybaK/prolyl-tRNA synthetase family protein, putative, expressed
Pp6c18-1150	C, W, S	-1.559	0		Transducin/WD40 repeat-like superfamily protein		WD domain, G-beta repeat domain containing protein, expressed
Pp6c18-140	C, W, S	-1.24	0	upregulated-target
Pp6c18-1680	C, S	-1.639	0				tyrosine phosphatase, putative, expressed
Pp6c18-180	C, W, S	-1.115	0
Pp6c18-1850	C, W, S	-1.688	0	downregulated-target
Pp6c18-2490	C, W, S	-1.268	0		Tetratricopeptide repeat (TPR)-like superfamily protein	(1 of 1) K17973 - N-terminal acetyltransferase B complex non-catalytic subunit (NAA25, MDM20)	expressed protein
Pp6c18-260	C, W, S	-1.41	0		RNA polymerase I-associated factor PAF67	(1 of 1) K15029 - translation initiation factor 3 subunit L (EIF3L)	eukaryotic translation initiation factor 3 subunit E-interacting protein, putative, expressed
Pp6c18-2680	C, W, S	-1.067	0
Pp6c18-2860	C, W, S	-1.505	0
Pp6c18-3010	C, W, S	-1.149	0				expressed protein
Pp6c18-310	C, W, S	-1.659	0	upregulated-target	embryo sac development arrest 7	(1 of 1) K14788 - ribosome biogenesis protein ENP2 (NOL10, ENP2)	NUC153 domain containing protein, expressed
Pp6c18-3730	C, W, S	-1.654	0		Transducin/WD40 repeat-like superfamily protein		WD domain, G-beta repeat domain containing protein, expressed
Pp6c18-3740	S	-2.408	0
Pp6c18-3790	C, W, S	-1.386	0		Pseudouridine synthase family protein	RNA pseudouridine synthase	pseudouridylate synthase, putative, expressed
Pp6c18-3800	C, W, S	-1.156	0		S-adenosyl-L-methionine-dependent methyltransferases superfamily protein		methyltransferase domain containing protein, expressed
Pp6c18-3810	C, W, S	-1.512	0		PENTATRICOPEPTIDE REPEAT 596		PPR repeat domain containing protein, putative, expressed
Pp6c18-3970	C, S	-1.416	0
Pp6c18-4370	C, W, S	-1.038	0
Pp6c18-4450	C, W, S	-1.528	0
Pp6c18-4630	C, W, S	-1.306	0		Peroxisomal membrane 22 kDa (Mpv17/PMP22) family protein		peroxisomal membrane protein, putative, expressed
Pp6c18-4750	C, W, S	-1.344	0		IND1(iron-sulfur protein required for NADH dehydrogenase)-like	ATP-binding protein, MRP/NBP35 family	nucleotide-binding protein-like, putative, expressed
Pp6c18-4790	C, W, S	-1.174	0		(1 of 1) PF08695 - Cytochrome oxidase complex assembly protein 1 (Coa1)		expressed protein
Pp6c18-4890	C, W, S	-1.406	0		Tetratricopeptide repeat (TPR)-like superfamily protein		tetratricopeptide repeat containing protein, putative, expressed
Pp6c18-5040	C, W, S	-1.526	0		cell division cycle 48C	(1 of 1) K14571 - ribosome biogenesis ATPase (RIX7, NVL)	AAA family ATPase, putative, expressed
Pp6c18-5460	C, W, S	-1.136	0		NAD(P)-binding Rossmann-fold superfamily protein	Short-chain dehydrogenase/reductase	oxidoreductase, short chain dehydrogenase/reductase family protein, putative, expressed
Pp6c18-5530	C, W, S	-1.501	0
Pp6c18-5720	C, W, S	-1.193	0		Nucleic acid-binding proteins superfamily
Pp6c18-5800	C, S	-1.133	0				mitochondrial carrier protein, putative, expressed
Pp6c18-5880	C, W, S	-1.078	0		L-Aspartase-like family protein	Argininosuccinate lyase	argininosuccinate lyase, putative, expressed
Pp6c18-6080	C, W, S	-0.946	0		Nucleic acid-binding, OB-fold-like protein
Pp6c18-6200	C, W, S	-1.023	0	upregulated-target	Sucrase/ferredoxin-like family protein		sucrase-related, putative, expressed
Pp6c18-6660	C, W, S	-0.974	0		origin recognition complex second largest subunit 2	Origin recognition complex subunit 2	ORC2 - Putative origin recognition complex subunit 2, expressed
Pp6c18-6700	C, W, S	-1.182	0		Transducin/WD40 repeat-like superfamily protein	(1 of 1) K14824 - ribosome biogenesis protein ERB1 (ERB1, BOP1)	WD domain, G-beta repeat domain containing protein, expressed
Pp6c18-6830	C, S	-1.334	0		ubiquitin-specific protease 2		ubiquitin carboxyl-terminal hydrolase family protein, expressed
Pp6c18-7170	C, W, S	-1.708	0
Pp6c18-7190	C, W, S	-1.133	0		translocase inner membrane subunit 8		mitochondrial import inner membrane translocase subunit Tim, putative, expressed
Pp6c18-7250	C, W, S	-1.403	0		NAP1-related protein 2	Nucleosome assembly protein	SET, putative, expressed
Pp6c18-7440	C, W, S	-1.114	0		structural maintenance of chromosome 3	Structural Maintenance of Chromosomes protein
Pp6c18-7450	C, W, S	-1.291	0		(1 of 1) PTHR31394:SF1 - TRANSMEMBRANE PROTEIN 199	(1 of 1) PTHR31394//PTHR31394:SF1 - FAMILY NOT NAMED // TRANSMEMBRANE PROTEIN 199	expressed protein
Pp6c18-7520	C, W, S	-1.519	0		RNA-binding (RRM/RBD/RNP motifs) family protein	Serine/arginine-rich pre-mRNA splicing factor	RNA recognition motif containing protein, expressed
Pp6c18-7660	C, S	-1.855	0
Pp6c18-780	C, W, S	-1.398	0
Pp6c18-8310	C, W, S	-1.416	0		Mitochondrial transcription termination factor family protein	putative mTERF domain containing protein	mTERF domain containing protein, expressed
Pp6c18-850	C, S	-1.374	0		Protein of unknown function, DUF647		DUF647 domain containing protein, putative, expressed
Pp6c18-9820	C, W	1.381	0	downregulated-target
Pp6c19-2020	C, W	1.144	0
Pp6c19-2460	C, W, S	-1.255	0
Pp6c19-3740	C, W, S	-1.184	0
Pp6c19-5210	C, W, S	-1.463	0
Pp6c19-5220	C, S	-1.433	0
Pp6c19-5230	C, W, S	-1.187	0
Pp6c19-5240	C, S	-1.028	0
Pp6c19-5270	C, S	-0.897	0
Pp6c19-7900	C, S	-3.133	0
Pp6c19-9320	C, W	1.826	0
Pp6c19-9700	C, W	2.014	0	upregulated-target		Subtilisin-like protease
Pp6c2-12380	C, W, S	-1.3	0		Regulator of chromosome condensation (RCC1) family protein
Pp6c2-13050	S	-2.648	0
Pp6c2-13960	C, S	-1.189	0		TRAF-like family protein
Pp6c2-15510	C, W, S	-0.559	0		NOP56-like pre RNA processing ribonucleoprotein	Nucleolar protein, Component of C/D snoRNPs	nucleolar protein NOP5-1, putative, expressed
Pp6c2-19580	C, W, S	1.843	0
Pp6c2-3240	C, W	2.385	0	upregulated-target	subtilisin-like serine protease 3	Subtilisin-like protease	OsSub52 - Putative Subtilisin homologue, expressed
Pp6c2-370	C, S	-1.157	0		outer plastid envelope protein 16-1		mitochondrial import inner membrane translocase subunit Tim17, putative, expressed
Pp6c2-3900	C, W, S	1.188	0
Pp6c2-3980	C, W, S	-0.674	0		ribonuclease Ps		ribonucleases P/MRP protein subunit POP1 containing protein, expressed
Pp6c2-4820	C, W	2.738	0
Pp6c2-9760	C, W, S	-0.567	0		P-loop containing nucleoside triphosphate hydrolases superfamily protein	DEAD/DEAH box helicase	DEAD-box ATP-dependent RNA helicase, putative, expressed
Pp6c20-10430	C, W, S	0.226	0		Ribosomal protein L1p/L10e family	Cytosolic 80S ribosomal protein L10a	L1P family of ribosomal proteins domain containing protein, expressed
Pp6c20-10890	C, W, S	-0.388	0		DEAD box RNA helicase (PRH75)	DEAD box ATP-dependent RNA helicase	DEAD-box ATP-dependent RNA helicase 7, putative, expressed
Pp6c20-11710	C, W	2.259	0	upregulated-target	GATA transcription factor 9		GATA zinc finger domain containing protein, expressed
Pp6c20-230	C, S	-3.206	0
Pp6c20-3230	C, W, S	1.389	0
Pp6c20-430	C, S	-2.813	0
Pp6c20-450	C, S	-1.54	0
Pp6c20-4830	C, W, S	-0.827	0		Pyridoxal-5'-phosphate-dependent enzyme family protein	Threonine synthase	threonine synthase, chloroplast precursor, putative, expressed
Pp6c20-5290	C, W, S	0.878	0		LOB domain-containing protein 27
Pp6c20-5360	C, W, S	0.973	0
Pp6c20-7750	C, W, S	-0.638	0
Pp6c20-930	C, W, S	-1.254	0	upregulated-target
Pp6c21-4410	C, W, S	-0.959	0
Pp6c22-360	C, W, S	0.922	0		expansin B3		expansin precursor, putative, expressed
Pp6c22-6760	C, W, S	-0.522	0				expressed protein
Pp6c22-7990	C, S	-1.254	0	downregulated-target
Pp6c23-10400	C, W	5.597	0	upregulated-target
Pp6c23-11090	C, S	-1.235	0		prohibitin 3	Prohibitin	mitochondrial prohibitin complex protein 1, putative, expressed
Pp6c23-6460	S	-2.571	0
Pp6c24-1620	C, W, S	1.641	0
Pp6c24-4190	C, W, S	0.503	0	upregulated-target	Ribosomal protein L14p/L23e family protein	Cytosolic 80S ribosomal protein L23	ribosomal protein, putative, expressed
Pp6c25-10080	C, W, S	1.5	0
Pp6c25-11780	C, W, S	-1.519	0	upregulated-target		heat shock protein 22A
Pp6c25-3330	C, W, S	0.341	0		Ribosomal L5P family protein	Cytosolic 80S ribosomal protein L11	ribosomal protein L5, putative, expressed
Pp6c25-7100	C, W	2.417	0
Pp6c25-7170	C, W, S	0.49	0	upregulated-target
Pp6c26-100	C, W, S	-1.991	0
Pp6c26-1520	C, W, S	0.773	0		hemoglobin 1		non-symbiotic hemoglobin 2, putative, expressed
Pp6c26-1890	C, S	-1.475	0
Pp6c26-40	C, W, S	-1.281	0
Pp6c26-90	C, W, S	-2.139	0
Pp6c3-10660	C, S	-0.86	0				flavin monooxygenase, putative, expressed
Pp6c3-11690	C, W, S	-1.077	0		sulfite reductase	(1 of 1) K00392 - sulfite reductase (ferredoxin) (sir)	ferredoxin--nitrite reductase, putative, expressed
Pp6c3-18250	C, W, S	-1.614	0	upregulated-target	Phosphoglycerate mutase-like family protein	Diphosphoinositol Pentakisphosphate Kinase	histidine acid phosphatase, putative, expressed
Pp6c3-6960	C, W, S	-0.669	0
Pp6c3-7130	C, W, S	-0.726	0			(1 of 1) PTHR11064//PTHR11064:SF45 - CCAAT-BINDING TRANSCRIPTION FACTOR-RELATED // SUBFAMILY NOT NAMED
Pp6c3-8930	C, W, S	-0.924	0
Pp6c4-11830	C, W	1.634	0		Plant invertase/pectin methylesterase inhibitor superfamily		pectinesterase, putative, expressed
Pp6c4-14770	C, W	3.709	0			conserved protein with glycosyl hydrolase family 5 domain
Pp6c4-15820	C, W, S	-0.479	0		RNA binding;RNA binding	(1 of 1) K14792 - rRNA biogenesis protein RRP5 (RRP5, PDCD11)
Pp6c4-16220	C, W, S	1.646	0	upregulated-target			retrotransposon protein, putative, unclassified, expressed
Pp6c4-4510	C, W, S	-1.369	0
Pp6c4-6920	C, W, S	-0.86	0		zinc knuckle (CCHC-type) family protein		zinc knuckle domain containing protein, expressed
Pp6c5-10510	C, W, S	-0.836	0	upregulated-target			expressed protein
Pp6c5-13820	C, W, S	0.488	0		Ribosomal protein L18e/L15 superfamily protein	Cytosolic 80S ribosomal protein L27a	60S ribosomal protein, putative, expressed
Pp6c5-510	C, S	-0.965	0		Integrase-type DNA-binding superfamily protein		AP2 domain containing protein, expressed
Pp6c5-5660	C, W, S	0.482	0
Pp6c5-6660	C, W	1.865	0
Pp6c5-7900	C, S	-1.132	0		mitotic phosphoprotein N' end (MPPN) family protein	(1 of 1) K14313 - nuclear pore complex protein Nup53 (NUP35, NUP53)	MPPN domain containing protein, expressed
Pp6c6-10040	C, S	-1.767	0		root cap 1 (RCP1)	maltose exporter-like protein	maltose excess protein 1-like, chloroplast precursor, putative, expressed
Pp6c6-11520	C, S	-1.653	0	upregulated-target	isopentenyltransferase 9	tRNA isopentenyltransferase	IPP transferase, putative, expressed
Pp6c6-13540	C, W, S	-0.796	0
Pp6c6-14450	C, S	-1.105	0
Pp6c6-480	C, W, S	0.424	0		Ribosomal protein L39 family protein		60S ribosomal protein L39, putative, expressed
Pp6c6-6580	C, W	0.748	0
Pp6c7-1010	C, W	2.014	0		Terpenoid cyclases/Protein prenyltransferases superfamily protein		ent-kaurene synthase, chloroplast precursor, putative, expressed
Pp6c7-1200	C, W, S	-0.558	0		Ribosomal protein S5/Elongation factor G/III/V family protein	Ribosomal protein S5/Elongation Factor G/III/V family protein	elongation factor, putative, expressed
Pp6c7-13060	C, W	2.845	0
Pp6c7-13410	S	-2.561	0
Pp6c7-13920	C, W, S	-0.755	0	upregulated-target	Ras-related small GTP-binding family protein		ras-related protein, putative, expressed
Pp6c7-5640	C, W, S	-0.694	0		ubiquitin-specific protease 23	(1 of 2) K11855 - ubiquitin carboxyl-terminal hydrolase 36/42 [EC:3.4.19.12] (USP36_42)	ubiquitin carboxyl-terminal hydrolase domain containing protein, expressed
Pp6c7-720	C, S	-4.549	0
Pp6c7-7300	C, W	1.164	0
Pp6c7-910	C, W, S	-1.058	0
Pp6c8-10150	C, W	3.099	0
Pp6c8-11380	C, W, S	-0.646	0	upregulated-target	ATPases;nucleotide binding;ATP binding;nucleoside-triphosphatases;transcription factor binding	(1 of 1) K14572 - midasin (MDN1, REA1)
Pp6c8-12700	C, W, S	2.001	0	upregulated-target
Pp6c8-2590	C, W, S	-0.711	0		AT hook motif DNA-binding family protein		AT hook motif domain containing protein, expressed
Pp6c8-2790	C, S	-1.318	0	downregulated-target
Pp6c8-3410	C, W, S	-0.715	0	upregulated-target		(1 of 1) K05656 - ATP-binding cassette, subfamily B (MDR/TAP), member 9 (ABCB9, TAPL)
Pp6c8-350	C, W	2.182	0
Pp6c8-3710	C, W, S	1.499	0	upregulated-target	AGAMOUS-like 66	(1 of 2) PTHR11945 - MADS BOX PROTEIN	OsMADS63 - MADS-box family gene with MIKC* type-box, expressed
Pp6c8-3720	C, W, S	0.918	0		AGAMOUS-like 66	(1 of 2) PTHR11945 - MADS BOX PROTEIN	OsMADS63 - MADS-box family gene with MIKC* type-box, expressed
Pp6c8-6420	C, W, S	1.172	0			(1 of 11) PTHR31867//PTHR31867:SF1 - FAMILY NOT NAMED // EXPANSIN-A1-RELATED
Pp6c8-6430	C, W	1.626	0			(1 of 11) PTHR31867//PTHR31867:SF1 - FAMILY NOT NAMED // EXPANSIN-A1-RELATED
Pp6c8-6860	C, S	-1.283	0		flavodoxin family protein / radical SAM domain-containing protein	NADPH--cytochrome P450 reductase-related protein	tRNA wybutosine-synthesizing protein 1, putative, expressed
Pp6c1-10	C				rho guanyl-nucleotide exchange factor 1		ATROPGEF7/ROPGEF7, putative, expressed
Pp6c1-100	C, W, S				Ribosomal L22e protein family	Cytosolic 80S ribosomal protein L22	60S ribosomal protein L22-2, putative, expressed
Pp6c1-1000
Pp6c1-10000
Pp6c1-10010	C, W, S				RNA binding Plectin/S10 domain-containing protein	Cytosolic 80S ribosomal protein S10	40S ribosomal protein S10, putative, expressed
Pp6c1-10020					Protein kinase superfamily protein	Rhythm of Chloroplast 104	protein kinase domain containing protein, expressed
Pp6c1-10030
Pp6c1-10040
Pp6c1-10060	C, W				Protein kinase superfamily protein	(1 of 1) PF00069//PF04564//PF12796 - Protein kinase domain (Pkinase) // U-box domain (U-box) // Ankyrin repeats (3 copies) (Ank_2)	protein kinase family protein, putative, expressed
Pp6c1-1010	c, w, s			downregulated-target	cytochrome P450, family 703, subfamily A, polypeptide 2	Cytochrome P450, CYP197 superfamily	cytochrome P450, putative, expressed
Pp6c1-10110
Pp6c1-10130
Pp6c1-10140					ATP binding microtubule motor family protein	Kinesin motor protein	kinesin motor domain containing protein, expressed
Pp6c1-10150					Mitochondrial substrate carrier family protein	Mitochondrial substrate carrier protein	mitochondrial carrier protein, putative, expressed
Pp6c1-10190					photolyase/blue-light receptor 2	Putative photolyase	blue-light photoreceptor PHR2, putative, expressed
Pp6c1-1020
Pp6c1-10200
Pp6c1-10220	c, w, s				alpha-xylosidase 1	Alpha glucosidase	glycosyl hydrolase, family 31, putative, expressed
Pp6c1-10230
Pp6c1-10240
Pp6c1-10260
Pp6c1-10270
Pp6c1-1030					Mannose-binding lectin superfamily protein		jacalin-like lectin domain containing protein, expressed
Pp6c1-10310	c, w, s
Pp6c1-10320					thioredoxin-dependent peroxidase 1		peroxiredoxin, putative, expressed
Pp6c1-10330
Pp6c1-10340
Pp6c1-10360				upregulated-target		(1 of 15) PTHR23155 - LEUCINE-RICH REPEAT-CONTAINING PROTEIN
Pp6c1-10370						Chlamydomonas SHOC2/SUR8-like LRR	disease resistance protein RGA2, putative, expressed
Pp6c1-10380
Pp6c1-10390
Pp6c1-1040	C, W, S				Cox19-like CHCH family protein	(1 of 1) PTHR13523 - COILED-COIL-HELIX-COILED-COIL-HELIX DOMAIN CONTAINING 2/NUR77	CHCH domain containing protein, expressed
Pp6c1-10400	C				Sec23/Sec24 protein transport family protein	COP-II coat subunit	protein transport protein Sec24-like, putative, expressed
Pp6c1-10410	C, S
Pp6c1-10420
Pp6c1-10430					Protein kinase superfamily protein	(1 of 1) K04733 - interleukin-1 receptor-associated kinase 4 (IRAK4)	serine/threonine-protein kinase, putative, expressed
Pp6c1-10440					catalytics;hydrolases		amidohydrolase family protein, expressed
Pp6c1-10450	c, w			downregulated-target
Pp6c1-10460
Pp6c1-10480	c				multidrug resistance-associated protein 14		ABC transporter, ATP-binding protein, putative, expressed
Pp6c1-10490					Histone superfamily protein	Histone H3	histone H3, putative, expressed
Pp6c1-1050	c, s
Pp6c1-10510	C				aspartate aminotransferase 5	Aspartate aminotransferase	aminotransferase, classes I and II, domain containing protein, expressed
Pp6c1-10520
Pp6c1-10530					alpha/beta-Hydrolases superfamily protein		CXE carboxylesterase, putative, expressed
Pp6c1-10540					ENTH/VHS family protein		ENTH domain containing protein, expressed
Pp6c1-10550						Subunit of axonemal inner dynein d with TPR domains
Pp6c1-10560
Pp6c1-10580
Pp6c1-10590					Replication factor-A protein 1-related	Replication protein A, 70 kDa DNA-binding subunit	RPA1B - Putative single-stranded DNA binding complex subunit 1, expressed
Pp6c1-10600	C, W						zinc finger, C3HC4 type domain containing protein, expressed
Pp6c1-10610	c, w						expressed protein
Pp6c1-10630					bromo-adjacent homology (BAH) domain-containing protein		BAH domain containing protein, expressed
Pp6c1-10640
Pp6c1-10670	C, W			upregulated-target	methylthioadenosine nucleosidase 1	methylthioadenosine nucleosidase	MTA/SAH nucleosidase, putative, expressed
Pp6c1-10690
Pp6c1-1070
Pp6c1-10700
Pp6c1-10720				downregulated-target	pyruvate kinase family protein
Pp6c1-10740					basic helix-loop-helix (bHLH) DNA-binding superfamily protein		inducer of CBF expression 1, putative, expressed
Pp6c1-10750				downregulated-target	F-box/RNI-like superfamily protein		F-box/LRR-repeat protein, putative, expressed
Pp6c1-10760					prenylated RAB acceptor 1.B2	Similar to Prenylated Rab Acceptor Protein	prenylated rab acceptor, putative, expressed
Pp6c1-10780	c, s				ACT-like protein tyrosine kinase family protein	(1 of 1) PTHR23257:SF347 - SERINE/THREONINE-PROTEIN KINASE KINX-RELATED	protein kinase family protein, putative, expressed
Pp6c1-10790					Protein of unknown function (DUF1664)	(1 of 1) PF07889 - Protein of unknown function (DUF1664) (DUF1664)	expressed protein
Pp6c1-10800	C, W				exportin 1A	Exportin 1 related protein
Pp6c1-10820					Zinc knuckle (CCHC-type) family protein		expressed protein
Pp6c1-10840					Target of Myb protein 1		VHS and GAT domain containing protein, expressed
Pp6c1-10850						2-cys Peroxiredoxin
Pp6c1-10880					2-cysteine peroxiredoxin B	2-cys Peroxiredoxin	peroxiredoxin, putative, expressed
Pp6c1-10890
Pp6c1-10900						similar to HAV22
Pp6c1-10910					BSD domain-containing protein	(1 of 1) PTHR16019//PTHR16019:SF5 - SYNAPSE-ASSOCIATED PROTEIN // BSD DOMAIN-CONTAINING PROTEIN 1	BSD domain-containing protein, putative, expressed
Pp6c1-10920					Chalcone-flavanone isomerase family protein		expressed protein
Pp6c1-10950					Chalcone-flavanone isomerase family protein		expressed protein
Pp6c1-10960
Pp6c1-10970					proteolysis 1	predicted protein	Zinc finger, ZZ type domain containing protein, expressed
Pp6c1-10980
Pp6c1-10990	C, W
Pp6c1-110	c, w, s				UDP-glucose pyrophosphorylase 2	UDP-glucose pyrophosphorylase	UTP--glucose-1-phosphate uridylyltransferase, putative, expressed
Pp6c1-1100
Pp6c1-11010	C				P-loop containing nucleoside triphosphate hydrolases superfamily protein	DEAD/DEAH box helicase similar to Eukaryotic Initiation Factor 4A	DEAD-box ATP-dependent RNA helicase, putative, expressed
Pp6c1-11020
Pp6c1-11030					AUTOPHAGY 6	Autophagy-related protein	beclin-1, putative, expressed
Pp6c1-11040	C, W, S				poly(A) binding protein 8	Polyadenylate-binding protein RB47	polyadenylate-binding protein, putative, expressed
Pp6c1-11050	c, w, s				Aluminium induced protein with YGL and LRDR motifs		stem-specific protein TSJT1, putative, expressed
Pp6c1-11060	C			upregulated-target	RAC-like GTP binding protein 5		ras-related protein, putative, expressed
Pp6c1-11070
Pp6c1-11080					myb domain protein 94		MYB family transcription factor, putative, expressed
Pp6c1-1110	C, S				Inorganic H pyrophosphatase family protein	(1 of 1) PF03030 - Inorganic H+ pyrophosphatase (H_PPase)	inorganic H+ pyrophosphatase, putative, expressed
Pp6c1-11100
Pp6c1-11110
Pp6c1-11120					regulatory particle non-ATPase subunit 5B	(1 of 1) K03035 - 26S proteasome regulatory subunit N5 (PSMD12, RPN5)	proteasome subunit, putative, expressed
Pp6c1-11130
Pp6c1-11140					translation elongation factor Ts (EF-Ts), putative	elongation factor Ts-like protein
Pp6c1-11180	c, w				secretory carrier 3	secretory carrier membrane protein	secretory carrier-associated membrane protein, putative, expressed
Pp6c1-11190					translocon at inner membrane of chloroplasts 21	Similar to AtTic21/PIC1	tic21, putative, expressed
Pp6c1-1120					RAB GTPase homolog H1E	Small Rab-related GTPase	ras-related protein, putative, expressed
Pp6c1-11200	c				bZIP transcription factor family protein		transcription factor HBP-1b, putative, expressed
Pp6c1-11220
Pp6c1-11230
Pp6c1-11240					S-adenosyl-L-methionine-dependent methyltransferases superfamily protein		expressed protein
Pp6c1-11250					stress enhanced protein 1
Pp6c1-11260					(1 of 2) PF04827 - Plant transposon protein (Plant_tran)
Pp6c1-11270	C, S				Pentatricopeptide repeat (PPR) superfamily protein		PPR repeat domain containing protein, putative, expressed
Pp6c1-11280	C, W, S				Ribosomal protein S10p/S20e family protein	(1 of 1) K02969 - small subunit ribosomal protein S20e (RP-S20e, RPS20)	S10/S20 domain containing ribosomal protein, putative, expressed
Pp6c1-11290					solute:sodium symporters;urea transmembrane transporters	Urea active transporter	urea active transporter, putative, expressed
Pp6c1-11310
Pp6c1-11320				downregulated-target			expressed protein
Pp6c1-11340
Pp6c1-11350	C				regulatory particle triple-A ATPase 6A	26S proteasome regulatory subunit	26S protease regulatory subunit, putative, expressed
Pp6c1-11360				upregulated-target
Pp6c1-11390					nucleic acid binding;RNA binding	(1 of 1) K12839 - survival of motor neuron-related-splicing factor 30 (SMNDC1, SPF30)	nucleic acid binding protein, putative, expressed
Pp6c1-11400						Flagellar Associated Protein 234
Pp6c1-11410
Pp6c1-11420	c, w, s			downregulated-target	transducin family protein / WD-40 repeat family protein	(1 of 1) K11801 - WD repeat-containing protein 23 (WDR23)	WD domain, G-beta repeat domain containing protein, expressed
Pp6c1-11430					Protein kinase protein with adenine nucleotide alpha hydrolases-like domain		protein kinase, putative, expressed
Pp6c1-11440
Pp6c1-11450						Pre-apoferritin
Pp6c1-11460						AAA ATPase
Pp6c1-11490					KH domain-containing protein / zinc finger (CCCH type) family protein	(1 of 3) PTHR12547 - CCCH ZINC FINGER/TIS11-RELATED	zinc finger C-x8-C-x5-C-x3-H type family protein, expressed
Pp6c1-11500
Pp6c1-11510							PHD finger family protein, putative, expressed
Pp6c1-11520
Pp6c1-11530	C, W				SET domain group 40	methyltransferase domain protein involved in pyrenoid biogenesis	SET domain containing protein, expressed
Pp6c1-11540	C, S					UDP-xyloase-4-epimerase
Pp6c1-11550
Pp6c1-11560					RNA-binding CRS1 / YhbY (CRM) domain protein	(1 of 3) PF01985 - CRS1 / YhbY (CRM) domain (CRS1_YhbY)	CRS1/YhbY domain containing protein, expressed
Pp6c1-11570
Pp6c1-11590
Pp6c1-1160
Pp6c1-11600
Pp6c1-11620				upregulated-target
Pp6c1-11630					Rubredoxin-like superfamily protein	rubredoxin
Pp6c1-11640					pyruvate decarboxylase-2	Pyruvate decarboxylase	pyruvate decarboxylase isozyme 2, putative, expressed
Pp6c1-11650					MAP kinase 4		CGMC_MAPKCMGC_2_ERK.14 - CGMC includes CDA, MAPK, GSK3, and CLKC kinases, expressed
Pp6c1-11660					(1 of 1) PTHR14580:SF0 - MULTIPLE MYELOMA TUMOR-ASSOCIATED PROTEIN 2	(1 of 1) PTHR14580:SF0 - MULTIPLE MYELOMA TUMOR-ASSOCIATED PROTEIN 2	multiple myeloma tumor-associated protein 2, putative, expressed
Pp6c1-11670	C, W, S				copper ion binding		expressed protein
Pp6c1-11680					ribonuclease 1		ribonuclease T2 family domain containing protein, expressed
Pp6c1-11690					(1 of 1) PF03692 - Putative zinc- or iron-chelating domain (CxxCxxCC)		expressed protein
Pp6c1-1170
Pp6c1-11700
Pp6c1-11720				upregulated-target		(1 of 26) KOG1187 - Serine/threonine protein kinase
Pp6c1-11730
Pp6c1-11740					15-cis-zeta-carotene isomerase	(1 of 1) 5.2.1.12 - Zeta-carotene isomerase / 15-cis-zeta-carotene isomerase	nnrU, putative, expressed
Pp6c1-11750
Pp6c1-11760
Pp6c1-11770
Pp6c1-1180	C, W				Tetratricopeptide repeat (TPR)-like superfamily protein	O-linked N-acetylglucosamine transferase	UDP-N-acetylglucosamine--peptide N-acetylglucosaminyltransferase SPINDLY, putative, expressed
Pp6c1-11800					decapping 2	Decapping enzyme complex catalytic component	hydrolase, NUDIX family, domain containing protein, expressed
Pp6c1-11810					Protein of unknown function, transmembrane-40		expressed protein
Pp6c1-11820
Pp6c1-11840
Pp6c1-11850					clone eighty-four	COP-II coat subunit	protein transport protein, putative, expressed
Pp6c1-11870
Pp6c1-1190	c, w				Ypt/Rab-GAP domain of gyp1p superfamily protein	(1 of 1) PTHR22957//PTHR22957:SF293 - TBC1 DOMAIN FAMILY MEMBER GTPASE-ACTIVATING PROTEIN // GTPASE ACTIVATOR PROTEIN OF RAB-LIKE SMALL GTPASES-LIKE PROTEIN	TBC domain containing protein, expressed
Pp6c1-11910
Pp6c1-11920	C, W, S				plastid transcriptionally active 15	putative mTERF domain containing protein
Pp6c1-11940						(1 of 26) KOG1187 - Serine/threonine protein kinase
Pp6c1-11950
Pp6c1-11960					clone eighty-four	COP-II coat subunit	protein transport protein, putative, expressed
Pp6c1-11970
Pp6c1-11980					RNA methyltransferase family protein	S-adenosyl-L-methionine-dependent methyltransferase
Pp6c1-120
Pp6c1-1200	c, s
Pp6c1-12000
Pp6c1-12020	c, w, s
Pp6c1-12030	c, s				HAD-superfamily hydrolase, subfamily IG, 5'-nucleotidase	Purine 5'-nucleotidase	5-nucleotidase domain-containing protein, putative, expressed
Pp6c1-12040						(1 of 546) 2.7.11.1 - Non-specific serine/threonine protein kinase / Threonine-specific protein kinase	senescence-induced receptor-like serine/threonine-protein kinase precursor, putative, expressed
Pp6c1-12060						(1 of 546) 2.7.11.1 - Non-specific serine/threonine protein kinase / Threonine-specific protein kinase	senescence-induced receptor-like serine/threonine-protein kinase precursor, putative, expressed
Pp6c1-12080
Pp6c1-1210					GRAS family transcription factor		gibberellin response modulator protein, putative, expressed
Pp6c1-12100
Pp6c1-12110	C
Pp6c1-12120	C, W, S				Tetratricopeptide repeat (TPR)-like superfamily protein	Nuclear pre-mRNA splicing factor and U1 snRNP Component	pre-mRNA-processing factor 39, putative, expressed
Pp6c1-12130
Pp6c1-12140					Protein of unknown function, DUF593		DUF593 domain containing protein, expressed
Pp6c1-12150					NAD+ transporter 1	Mitochondrial substrate carrier protein	mitochondrial carrier protein, putative, expressed
Pp6c1-12160					mitochondrial HSO70 2	Heat shock protein 70C	DnaK family protein, putative, expressed
Pp6c1-12170					mitochondrial HSO70 2	Heat shock protein 70C	DnaK family protein, putative, expressed
Pp6c1-12180					Mitochondrial substrate carrier family protein		mitochondrial carrier protein, putative, expressed
Pp6c1-12200	c, w, s				exocyst subunit exo70 family protein A1	Component of the Exocyst Complex	exo70 exocyst complex subunit, putative, expressed
Pp6c1-12220
Pp6c1-12230
Pp6c1-12240					cytochrome P450, family 94, subfamily D, polypeptide 2		cytochrome P450 protein, putative, expressed
Pp6c1-12250				upregulated-target	Prolyl oligopeptidase family protein	(1 of 2) 3.4.21.26 - Prolyl oligopeptidase / Prolyl endopeptidase	OsPOP1 - Putative Prolyl Oligopeptidase homologue, expressed
Pp6c1-12270					(1 of 1) PTHR13282:SF6 - PROTEIN FAM32A	(1 of 1) K13120 - protein FAM32A (FAM32A)	AGAP000425-PA, putative, expressed
Pp6c1-12280					Domain of unknown function (DUF1995)	Conserved in the Plant Lineage and Diatoms	expressed protein
Pp6c1-12290
Pp6c1-12300
Pp6c1-12310	c, w, s
Pp6c1-12320					geminivirus rep interacting kinase 1		CAMK_KIN1/SNF1/Nim1_like.18 - CAMK includes calcium/calmodulin depedent protein kinases, expressed
Pp6c1-12330					5'-3' exonuclease family protein		DNA polymerase I, putative, expressed
Pp6c1-12340	C, S			upregulated-target			heat shock protein-related, putative, expressed
Pp6c1-12350
Pp6c1-12360
Pp6c1-12370
Pp6c1-12390	c, w, s			upregulated-target			expressed protein
Pp6c1-12400
Pp6c1-12410					Polynucleotidyl transferase, ribonuclease H-like superfamily protein		holliday junction resolvase, putative, expressed
Pp6c1-12420					GTP binding Elongation factor Tu family protein	Eukaryotic translation elongation factor 1 alpha	elongation factor Tu, putative, expressed
Pp6c1-12430	C, W				Polynucleotidyl transferase, ribonuclease H-like superfamily protein		holliday junction resolvase, putative, expressed
Pp6c1-12440
Pp6c1-12450					GTP binding Elongation factor Tu family protein	Eukaryotic translation elongation factor 1 alpha	elongation factor Tu, putative, expressed
Pp6c1-12460
Pp6c1-12470					phototropin 1	Phototropin	AGC_PVPK_like_kin82y.2 - ACG kinases include homologs to PKA, PKG and PKC, expressed
Pp6c1-12480					Protein kinase superfamily protein	Serine/threonine protein kinase	STE_PAK_Ste20_MST_like.1 - STE kinases include homologs to sterile 7, sterile 11 and sterile 20 from yeast, expressed
Pp6c1-12490
Pp6c1-12500	C, W, S			upregulated-target	GTP binding Elongation factor Tu family protein	Eukaryotic translation elongation factor 1 alpha	elongation factor Tu, putative, expressed
Pp6c1-12510						Cytochrome P450, CYP197 superfamily
Pp6c1-12540	C				GTP binding Elongation factor Tu family protein	Eukaryotic translation elongation factor 1 alpha	elongation factor Tu, putative, expressed
Pp6c1-12560					syntaxin of plants 124		syntaxin, putative, expressed
Pp6c1-12570				downregulated-target
Pp6c1-12590	c
Pp6c1-12610
Pp6c1-12620					Translation initiation factor 2, small GTP-binding protein	Putative bacterial/organellar initiation factor 2 (IF-2)	translation initiation factor IF-2, chloroplast precursor, putative, expressed
Pp6c1-12630				upregulated-target
Pp6c1-12660	c				Protein phosphatase 2C family protein		protein phosphatase 2C, putative, expressed
Pp6c1-12670					Autophagy-related protein 13	AuTophaGy related	expressed protein
Pp6c1-1270					heavy metal atpase 5		copper-transporting ATPase 3, putative, expressed
Pp6c1-12700	s				serine carboxypeptidase-like 48	Serine carboxypeptidase	OsSCP6 - Putative Serine Carboxypeptidase homologue, expressed
Pp6c1-12720				upregulated-target
Pp6c1-12730	C, W				Ribosomal protein L6 family protein	Cytosolic 80S ribosomal protein L6	60S ribosomal protein L6, putative, expressed
[truncated: 24,967 more rows]

## Sheet: Table_S3
Table S3. List of 54 STEMIN-dependent upregulated genes and 108 STEMIN-dependent downregulated genes in reprogramming leaf cells (cluster 1).
V6 Gene ID	Cluster 1 DGE test (C = upregulated in complete dataset, c = downregulated in complete dataset, W = upregulated in wild type, w = downregulated in wild type, S = upregulated in ∆stemin, s = downregulated in ∆stemin) Upregulated: adjusted p-value < 0.01 and average log2 fold change > 1 Downregulated: adjusted p-value < 0.01 and average log2 fold change < -1	Wild type vs. ∆stemin DGE test		Found among targeted genes of Ishikawa et al., 2019	Sakakibara et al., 2014 a : mutant > wild type at 0 hour (51 genes) b: mutant < wild type at 0 hour (7 genes) c: mutant > wild type at 1.5 hours (34 genes) d: mutant < wild type at 1.5 hours (4 genes) e: mutant > wild type at 3 hours (47 genes) f: mutant < wild type at 3 hours (4 genes) g: mutant > wild type at 6 hours (34 genes) h: mutant < wild type at 6 hours (2 genes) i: mutant > wild type at…	Tentative annotation (https://phytozome-next.jgi.doe.gov/ [2024/05/20]) by best blast hit to Arabidopsis, Chlamydomonas, and rice genomes
		Average log2 fold change	Adjusted p-value			Best A. thaliana hit	Best C. reinhardtii hit	Best O. sativa hit
Pp6c23-10400	C, W	5.597	0	upregulated-target	j,l
Pp6c17-6410	C, W	5.527	0.007	upregulated-target	h,j,l	expansin B3		expansin precursor, putative, expressed
Pp6c10-3740	C, W	5.258	0			Integrase-type DNA-binding superfamily protein		AP2 domain containing protein, expressed
Pp6c11-6800	C, W	4.515	0		j,l		(1 of 11) PTHR31867//PTHR31867:SF1 - FAMILY NOT NAMED // EXPANSIN-A1-RELATED
Pp6c1-19910	C, W	3.78	0		l	expansin B3		expansin precursor, putative, expressed
Pp6c4-14770	C, W	3.709	0		l		conserved protein with glycosyl hydrolase family 5 domain
Pp6c25-11450	C, W	3.651	0.002	upregulated-target
Pp6c8-10150	C, W	3.099	0		l
Pp6c12-8230	C, W	3.045	0
Pp6c14-10080	C, W	2.983	0				(1 of 11) PTHR31867//PTHR31867:SF1 - FAMILY NOT NAMED // EXPANSIN-A1-RELATED
Pp6c7-13060	C, W	2.845	0		l
Pp6c2-4820	C, W	2.738	0		l
Pp6c1-14330	C, W, S	2.438	0	upregulated-target	j	Integrase-type DNA-binding superfamily protein		AP2 domain containing protein, expressed
Pp6c1-8850	C, W	2.424	0.01
Pp6c25-7100	C, W	2.417	0
Pp6c2-3240	C, W	2.385	0	upregulated-target		subtilisin-like serine protease 3	Subtilisin-like protease	OsSub52 - Putative Subtilisin homologue, expressed
Pp6c20-11710	C, W	2.259	0	upregulated-target		GATA transcription factor 9		GATA zinc finger domain containing protein, expressed
Pp6c14-11800	C, W	2.2	0			60S acidic ribosomal protein family	Acidic ribosomal protein P1	60S acidic ribosomal protein, putative, expressed
Pp6c8-350	C, W	2.182	0		l
Pp6c11-8320	C, W	2.166	0	upregulated-target
Pp6c1-16050	C, W	2.12	0	upregulated-target	l
Pp6c15-8720	C, W, S	2.044	0	upregulated-target	l	CYCLIN D1;1	D-type cyclin	cyclin, putative, expressed
Pp6c19-9700	C, W	2.014	0	upregulated-target			Subtilisin-like protease
Pp6c7-1010	C, W	2.014	0			Terpenoid cyclases/Protein prenyltransferases superfamily protein		ent-kaurene synthase, chloroplast precursor, putative, expressed
Pp6c8-12700	C, W, S	2.001	0	upregulated-target
Pp6c12-9670	C, W	1.992	0		l
Pp6c5-6660	C, W	1.865	0
Pp6c2-19580	C, W, S	1.843	0
Pp6c19-9320	C, W	1.826	0
Pp6c17-10000	C, W	1.802	0					expressed protein
Pp6c17-8520	C, W	1.792	0
Pp6c1-6490	C, W	1.771	0.002	upregulated-target
Pp6c10-4740	C, W, S	1.739	0
Pp6c15-9350	C, W	1.729	0.001
Pp6c20-8320	C, W	1.729	0.001
Pp6c14-3260	C, W	1.682	0
Pp6c4-16220	C, W, S	1.646	0	upregulated-target				retrotransposon protein, putative, unclassified, expressed
Pp6c24-1620	C, W, S	1.641	0		j,l
Pp6c4-11830	C, W	1.634	0			Plant invertase/pectin methylesterase inhibitor superfamily		pectinesterase, putative, expressed
Pp6c8-6430	C, W	1.626	0				(1 of 11) PTHR31867//PTHR31867:SF1 - FAMILY NOT NAMED // EXPANSIN-A1-RELATED
Pp6c25-10080	C, W, S	1.5	0
Pp6c8-3710	C, W, S	1.499	0	upregulated-target		AGAMOUS-like 66	(1 of 2) PTHR11945 - MADS BOX PROTEIN	OsMADS63 - MADS-box family gene with MIKC* type-box, expressed
Pp6c1-20710	C, W, S	1.484	0
Pp6c20-3230	C, W, S	1.389	0
Pp6c18-9820	C, W	1.381	0	downregulated-target
Pp6c1-4750	C, W, S	1.371	0
Pp6c16-4690	C, W	1.327	0.007	upregulated-target
Pp6c13-750	C, W, S	1.27	0
Pp6c2-3900	C, W, S	1.188	0
Pp6c8-6420	C, W, S	1.172	0				(1 of 11) PTHR31867//PTHR31867:SF1 - FAMILY NOT NAMED // EXPANSIN-A1-RELATED
Pp6c7-7300	C, W	1.164	0		a,e,i
Pp6c19-2020	C, W	1.144	0
Pp6c15-4150	C, W	1.123	0
Pp6c3-15490	C, W, S	1.104	0.003					lysM domain containing protein, putative, expressed
Pp6c17-5160	C, S	-1.021	0			ethylene responsive element binding factor 3		AP2 domain containing protein, expressed
Pp6c18-6200	C, W, S	-1.023	0	upregulated-target		Sucrase/ferredoxin-like family protein		sucrase-related, putative, expressed
Pp6c19-5240	C, S	-1.028	0
Pp6c13-2570	C, S	-1.031	0			D-isomer specific 2-hydroxyacid dehydrogenase family protein		erythronate-4-phosphate dehydrogenase domain containing protein, expressed
Pp6c11-11190	C, W, S	-1.032	0				Flagellar Associated Protein 206
Pp6c18-4370	C, W, S	-1.038	0
Pp6c14-8930	C, S	-1.05	0.001			protodermal factor 2		homeobox and START domains containing protein, putative, expressed
Pp6c12-6450	C, S	-1.053	0			LOB domain-containing protein 20		DUF260 domain containing protein, putative, expressed
Pp6c7-910	C, W, S	-1.058	0
Pp6c18-2680	C, W, S	-1.067	0
Pp6c3-11690	C, W, S	-1.077	0			sulfite reductase	(1 of 1) K00392 - sulfite reductase (ferredoxin) (sir)	ferredoxin--nitrite reductase, putative, expressed
Pp6c18-5880	C, W, S	-1.078	0			L-Aspartase-like family protein	Argininosuccinate lyase	argininosuccinate lyase, putative, expressed
Pp6c10-10060	C, W, S	-1.079	0.001	downregulated-target		ROOT HAIR DEFECTIVE6		helix-loop-helix DNA-binding domain containing protein, expressed
Pp6c6-3970	C, S	-1.085	0.002
Pp6c6-14450	C, S	-1.105	0
Pp6c18-7440	C, W, S	-1.114	0			structural maintenance of chromosome 3	Structural Maintenance of Chromosomes protein
Pp6c18-180	C, W, S	-1.115	0
Pp6c10-10570	C, W, S	-1.121	0			Integrase-type DNA-binding superfamily protein		ethylene-responsive transcription factor, putative, expressed
Pp6c5-7900	C, S	-1.132	0			mitotic phosphoprotein N' end (MPPN) family protein	(1 of 1) K14313 - nuclear pore complex protein Nup53 (NUP35, NUP53)	MPPN domain containing protein, expressed
Pp6c18-5800	C, S	-1.133	0					mitochondrial carrier protein, putative, expressed
Pp6c18-7190	C, W, S	-1.133	0			translocase inner membrane subunit 8		mitochondrial import inner membrane translocase subunit Tim, putative, expressed
Pp6c18-5460	C, W, S	-1.136	0			NAD(P)-binding Rossmann-fold superfamily protein	Short-chain dehydrogenase/reductase	oxidoreductase, short chain dehydrogenase/reductase family protein, putative, expressed
Pp6c18-3010	C, W, S	-1.149	0					expressed protein
Pp6c17-12750	C, W, S	-1.153	0			adenosylmethionine-8-amino-7-oxononanoate transaminases	Diaminopelargonic acid synthase	aminotransferase, putative, expressed
Pp6c18-3800	C, W, S	-1.156	0			S-adenosyl-L-methionine-dependent methyltransferases superfamily protein		methyltransferase domain containing protein, expressed
Pp6c2-370	C, S	-1.157	0			outer plastid envelope protein 16-1		mitochondrial import inner membrane translocase subunit Tim17, putative, expressed
Pp6c1-5650	C, W, S	-1.174	0	upregulated-target		triosephosphate isomerase	Triose phosphate isomerase	triosephosphate isomerase, chloroplast precursor, putative, expressed
Pp6c18-4790	C, W, S	-1.174	0			(1 of 1) PF08695 - Cytochrome oxidase complex assembly protein 1 (Coa1)		expressed protein
Pp6c2-17700	S	-1.174	0.003
Pp6c11-14230	S	-1.174	0.006	upregulated-target
Pp6c18-6700	C, W, S	-1.182	0			Transducin/WD40 repeat-like superfamily protein	(1 of 1) K14824 - ribosome biogenesis protein ERB1 (ERB1, BOP1)	WD domain, G-beta repeat domain containing protein, expressed
Pp6c19-3740	C, W, S	-1.184	0
Pp6c19-5230	C, W, S	-1.187	0
Pp6c2-13960	C, S	-1.189	0			TRAF-like family protein
Pp6c18-5720	C, W, S	-1.193	0			Nucleic acid-binding proteins superfamily
Pp6c17-8910	C, S	-1.22	0
Pp6c7-2050	C, S	-1.223	0.009	upregulated-target		chromatin-remodeling protein 11	SNF2-related DNA/RNA helicase	chromatin-remodeling complex ATPase chain, putative, expressed
Pp6c14-6030	C, W, S	-1.225	0
Pp6c15-6070	C, W, S	-1.226	0			ARM repeat superfamily protein		spotted leaf 11, putative, expressed
Pp6c23-11090	C, S	-1.235	0			prohibitin 3	Prohibitin	mitochondrial prohibitin complex protein 1, putative, expressed
Pp6c18-140	C, W, S	-1.24	0	upregulated-target
Pp6c20-930	C, W, S	-1.254	0	upregulated-target
Pp6c22-7990	C, S	-1.254	0	downregulated-target
Pp6c19-2460	C, W, S	-1.255	0
Pp6c18-2490	C, W, S	-1.268	0			Tetratricopeptide repeat (TPR)-like superfamily protein	(1 of 1) K17973 - N-terminal acetyltransferase B complex non-catalytic subunit (NAA25, MDM20)	expressed protein
Pp6c22-2580	C, S	-1.271	0.005
Pp6c26-40	C, W, S	-1.281	0
Pp6c8-6860	C, S	-1.283	0			flavodoxin family protein / radical SAM domain-containing protein	NADPH--cytochrome P450 reductase-related protein	tRNA wybutosine-synthesizing protein 1, putative, expressed
Pp6c18-7450	C, W, S	-1.291	0			(1 of 1) PTHR31394:SF1 - TRANSMEMBRANE PROTEIN 199	(1 of 1) PTHR31394//PTHR31394:SF1 - FAMILY NOT NAMED // TRANSMEMBRANE PROTEIN 199	expressed protein
Pp6c2-12380	C, W, S	-1.3	0			Regulator of chromosome condensation (RCC1) family protein
Pp6c11-7200	C, W, S	-1.304	0
Pp6c18-4630	C, W, S	-1.306	0			Peroxisomal membrane 22 kDa (Mpv17/PMP22) family protein		peroxisomal membrane protein, putative, expressed
Pp6c8-2790	C, S	-1.318	0	downregulated-target
Pp6c18-6830	C, S	-1.334	0			ubiquitin-specific protease 2		ubiquitin carboxyl-terminal hydrolase family protein, expressed
Pp6c2-13030	C, S	-1.342	0.001			structural constituent of ribosome;protein binding		mitochondrial ribosomal protein S3, putative, expressed
Pp6c18-4750	C, W, S	-1.344	0			IND1(iron-sulfur protein required for NADH dehydrogenase)-like	ATP-binding protein, MRP/NBP35 family	nucleotide-binding protein-like, putative, expressed
Pp6c4-4510	C, W, S	-1.369	0
Pp6c18-850	C, S	-1.374	0			Protein of unknown function, DUF647		DUF647 domain containing protein, putative, expressed
Pp6c18-3790	C, W, S	-1.386	0			Pseudouridine synthase family protein	RNA pseudouridine synthase	pseudouridylate synthase, putative, expressed
Pp6c18-780	C, W, S	-1.398	0
Pp6c18-7250	C, W, S	-1.403	0			NAP1-related protein 2	Nucleosome assembly protein	SET, putative, expressed
Pp6c18-4890	C, W, S	-1.406	0			Tetratricopeptide repeat (TPR)-like superfamily protein		tetratricopeptide repeat containing protein, putative, expressed
Pp6c18-260	C, W, S	-1.41	0			RNA polymerase I-associated factor PAF67	(1 of 1) K15029 - translation initiation factor 3 subunit L (EIF3L)	eukaryotic translation initiation factor 3 subunit E-interacting protein, putative, expressed
Pp6c18-3970	C, S	-1.416	0
Pp6c18-8310	C, W, S	-1.416	0			Mitochondrial transcription termination factor family protein	putative mTERF domain containing protein	mTERF domain containing protein, expressed
Pp6c22-2570	C, S	-1.425	0.001			ribosomal protein L6 family protein		ribosomal protein L6, putative, expressed
Pp6c25-6650	S	-1.432	0.006
Pp6c19-5220	C, S	-1.433	0
Pp6c20-6390	S	-1.437	0.002
Pp6c19-5210	C, W, S	-1.463	0
Pp6c26-1890	C, S	-1.475	0
Pp6c18-10400	C, W, S	-1.481	0			YbaK/aminoacyl-tRNA synthetase-associated domain	(1 of 1) PTHR31423//PTHR31423:SF3 - FAMILY NOT NAMED // PROLYL-TRNA SYNTHETASE ASSOCIATED DOMAIN-CONTAINING PROTEIN 1-RELATED	ybaK/prolyl-tRNA synthetase family protein, putative, expressed
Pp6c18-5530	C, W, S	-1.501	0
Pp6c18-2860	C, W, S	-1.505	0
Pp6c18-3810	C, W, S	-1.512	0			PENTATRICOPEPTIDE REPEAT 596		PPR repeat domain containing protein, putative, expressed
Pp6c13-5070	S	-1.517	0			heteroglycan glucosidase 1		glycosyl hydrolase, family 31, putative, expressed
Pp6c18-7520	C, W, S	-1.519	0			RNA-binding (RRM/RBD/RNP motifs) family protein	Serine/arginine-rich pre-mRNA splicing factor	RNA recognition motif containing protein, expressed
Pp6c25-11780	C, W, S	-1.519	0	upregulated-target			heat shock protein 22A
Pp6c18-5040	C, W, S	-1.526	0			cell division cycle 48C	(1 of 1) K14571 - ribosome biogenesis ATPase (RIX7, NVL)	AAA family ATPase, putative, expressed
Pp6c18-4450	C, W, S	-1.528	0
Pp6c20-450	C, S	-1.54	0
Pp6c18-1150	C, W, S	-1.559	0			Transducin/WD40 repeat-like superfamily protein		WD domain, G-beta repeat domain containing protein, expressed
Pp6c1-2150	C, S	-1.568	0.004			LANT-SPECIFIC COMPONENT OF THE PRE- rRNA PROCESSING COMPLEX2		expressed protein
Pp6c3-18250	C, W, S	-1.614	0	upregulated-target		Phosphoglycerate mutase-like family protein	Diphosphoinositol Pentakisphosphate Kinase	histidine acid phosphatase, putative, expressed
Pp6c18-1680	C, S	-1.639	0		k			tyrosine phosphatase, putative, expressed
Pp6c6-11520	C, S	-1.653	0	upregulated-target		isopentenyltransferase 9	tRNA isopentenyltransferase	IPP transferase, putative, expressed
Pp6c18-3730	C, W, S	-1.654	0			Transducin/WD40 repeat-like superfamily protein		WD domain, G-beta repeat domain containing protein, expressed
Pp6c18-310	C, W, S	-1.659	0	upregulated-target		embryo sac development arrest 7	(1 of 1) K14788 - ribosome biogenesis protein ENP2 (NOL10, ENP2)	NUC153 domain containing protein, expressed
Pp6c17-4450	S	-1.669	0
Pp6c18-1850	C, W, S	-1.688	0	downregulated-target
Pp6c18-7170	C, W, S	-1.708	0
Pp6c17-7350	C, S	-1.73	0
Pp6c14-7230	C, S	-1.764	0	upregulated-target			ADP-glucose pyrophosphorylase large subunit	glucose-1-phosphate adenylyltransferase large subunit, putative, expressed
Pp6c6-10040	C, S	-1.767	0			root cap 1 (RCP1)	maltose exporter-like protein	maltose excess protein 1-like, chloroplast precursor, putative, expressed
Pp6c18-7660	C, S	-1.855	0
Pp6c10-4870	C, S	-1.873	0			alpha/beta-Hydrolases superfamily protein	(1 of 2) PTHR17630//PTHR17630:SF43 - DIENELACTONE HYDROLASE // SUBFAMILY NOT NAMED	endo-1,3;1,4-beta-D-glucanase precursor, putative, expressed
Pp6c26-100	C, W, S	-1.991	0
Pp6c26-90	C, W, S	-2.139	0
Pp6c18-3180	S	-2.174	0.001
Pp6c18-3740	S	-2.408	0
Pp6c7-13410	S	-2.561	0
Pp6c23-6460	S	-2.571	0
Pp6c2-13050	S	-2.648	0
Pp6c17-4320	C, W, S	-2.68	0
Pp6c20-430	C, S	-2.813	0
Pp6c19-7900	C, S	-3.133	0
Pp6c20-230	C, S	-3.206	0
Pp6c7-720	C, S	-4.549	0
Pp6c20-5360	C, W, S	0.973	0
Pp6c22-360	C, W, S	0.922	0			expansin B3		expansin precursor, putative, expressed
Pp6c8-3720	C, W, S	0.918	0			AGAMOUS-like 66	(1 of 2) PTHR11945 - MADS BOX PROTEIN	OsMADS63 - MADS-box family gene with MIKC* type-box, expressed
Pp6c20-5290	C, W, S	0.878	0			LOB domain-containing protein 27
Pp6c12-1920	C, W, S	0.872	0	upregulated-target			(1 of 11) PTHR31867//PTHR31867:SF1 - FAMILY NOT NAMED // EXPANSIN-A1-RELATED
Pp6c15-1030	C, W, S	0.857	0	downregulated-target
Pp6c14-13220	C, W, S	0.846	0				Exostosin-like glycosyltransferase 43
Pp6c17-8530	C, W, S	0.837	0.002	upregulated-target			Glyoxal oxidase 1
Pp6c10-2620	C, W, S	0.83	0		j,l
Pp6c26-1520	C, W, S	0.773	0			hemoglobin 1		non-symbiotic hemoglobin 2, putative, expressed
Pp6c6-6580	C, W	0.748	0
Pp6c24-4190	C, W, S	0.503	0	upregulated-target	j,l	Ribosomal protein L14p/L23e family protein	Cytosolic 80S ribosomal protein L23	ribosomal protein, putative, expressed
Pp6c25-7170	C, W, S	0.49	0	upregulated-target
Pp6c5-13820	C, W, S	0.488	0			Ribosomal protein L18e/L15 superfamily protein	Cytosolic 80S ribosomal protein L27a	60S ribosomal protein, putative, expressed
Pp6c5-5660	C, W, S	0.482	0
Pp6c6-480	C, W, S	0.424	0			Ribosomal protein L39 family protein		60S ribosomal protein L39, putative, expressed
Pp6c1-970	C, W, S	0.394	0.003			Ribosomal protein L34e superfamily protein	Cytosolic 80S ribosomal protein L34	60S ribosomal protein L34, putative, expressed
Pp6c12-8860	C, W, S	0.36	0.002			Ribosomal L38e protein family	Ribosomal protein L38	60S ribosomal protein L38, putative, expressed
Pp6c25-3330	C, W, S	0.341	0			Ribosomal L5P family protein	Cytosolic 80S ribosomal protein L11	ribosomal protein L5, putative, expressed
Pp6c20-10430	C, W, S	0.226	0			Ribosomal protein L1p/L10e family	Cytosolic 80S ribosomal protein L10a	L1P family of ribosomal proteins domain containing protein, expressed
Pp6c11-12440	C, W, S	-0.384	0	upregulated-target		eif4a-2	Eukaryotic initiation factor 4A	DEAD-box ATP-dependent RNA helicase, putative, expressed
Pp6c20-10890	C, W, S	-0.388	0			DEAD box RNA helicase (PRH75)	DEAD box ATP-dependent RNA helicase	DEAD-box ATP-dependent RNA helicase 7, putative, expressed
Pp6c15-1270	C, W, S	-0.389	0			protein arginine methyltransferase 10	Protein-/Histone-arginine N-methyltransferase	methyltransferase domain containing protein, expressed
Pp6c11-1160	C, W, S	-0.446	0
Pp6c6-6670	C, W, S	-0.458	0.002			fibrillarin 2	Nucleolar protein, Component of C/D snoRNPs	rRNA 2-O-methyltransferase fibrillarin 2, putative, expressed
Pp6c4-15820	C, W, S	-0.479	0		l	RNA binding;RNA binding	(1 of 1) K14792 - rRNA biogenesis protein RRP5 (RRP5, PDCD11)
Pp6c2-16750	C, W, S	-0.489	0.009			delta1-pyrroline-5-carboxylate synthase 1	Glutamic-gamma-semialdehyde dehydrogenase	amino acid kinase, putative, expressed
Pp6c22-6760	C, W, S	-0.522	0					expressed protein
Pp6c11-6740	C, W, S	-0.536	0.001				ATP-dependent RNA helicase
Pp6c17-3370	C, W, S	-0.547	0			(1 of 1) PTHR12202:SF0 - PROTEIN F58B3.4	(1 of 1) PTHR12202//PTHR12202:SF0 - UNCHARACTERIZED // PROTEIN F58B3.4	NUC153 domain containing protein, expressed
Pp6c15-1680	C, W, S	-0.55	0			HEAT repeat ;WD domain, G-beta repeat protein protein	Regulatory-associated protein of TOR	WD domain and HEAT domain containing protein, putative, expressed
Pp6c7-1200	C, W, S	-0.558	0			Ribosomal protein S5/Elongation factor G/III/V family protein	Ribosomal protein S5/Elongation Factor G/III/V family protein	elongation factor, putative, expressed
Pp6c2-15510	C, W, S	-0.559	0			NOP56-like pre RNA processing ribonucleoprotein	Nucleolar protein, Component of C/D snoRNPs	nucleolar protein NOP5-1, putative, expressed
Pp6c16-9700	C, W, S	-0.563	0			homolog of nucleolar protein NOP56	Nucleolar protein, Component of C/D snoRNPs	nucleolar protein 5A, putative, expressed
Pp6c2-9760	C, W, S	-0.567	0			P-loop containing nucleoside triphosphate hydrolases superfamily protein	DEAD/DEAH box helicase	DEAD-box ATP-dependent RNA helicase, putative, expressed
Pp6c1-17480	C, W, S	-0.582	0	upregulated-target		zinc knuckle (CCHC-type) family protein		zinc knuckle domain containing protein, expressed
Pp6c14-750	C, W, S	-0.588	0			homeobox protein 54
Pp6c21-3220	C, W, S	-0.588	0.001			alpha/beta-Hydrolases superfamily protein		OsPOP2 - Putative Prolyl Oligopeptidase homologue, expressed
Pp6c16-5440	C, W, S	-0.595	0	upregulated-target		Outer arm dynein light chain 1 protein		leucine rich repeat domain containing protein, putative, expressed
Pp6c19-2280	C, W, S	-0.602	0.005			Transducin/WD40 repeat-like superfamily protein		WD domain, G-beta repeat domain containing protein, expressed
Pp6c14-12380	C, W, S	-0.609	0	upregulated-target		arginine methyltransferase 11	Protein-/Histone-arginine N-methyltransferase	methyltransferase, putative, expressed
Pp6c14-2450	C, W, S	-0.635	0.003
Pp6c20-7750	C, W, S	-0.638	0
Pp6c12-320	C, W, S	-0.64	0			DnaJ domain ;Myb-like DNA-binding domain	(1 of 1) K09522 - DnaJ homolog subfamily C member 2 (DNAJC2)
Pp6c8-11380	C, W, S	-0.646	0	upregulated-target		ATPases;nucleotide binding;ATP binding;nucleoside-triphosphatases;transcription factor binding	(1 of 1) K14572 - midasin (MDN1, REA1)
Pp6c11-13900	C, W, S	-0.661	0			LA RNA-binding protein	La-domain RNA-binding protein	la domain containing protein, putative, expressed
Pp6c16-11030	C, W, S	-0.666	0			N2,N2-dimethylguanosine tRNA methyltransferase	tRNA (guanine-N2)-methyltransferase	N-dimethylguanosine tRNA methyltransferase, putative, expressed
Pp6c3-6960	C, W, S	-0.669	0
Pp6c2-3980	C, W, S	-0.674	0			ribonuclease Ps		ribonucleases P/MRP protein subunit POP1 containing protein, expressed
Pp6c7-360	C, W, S	-0.677	0.002			Fcf2 pre-rRNA processing protein		expressed protein
Pp6c7-5640	C, W, S	-0.694	0			ubiquitin-specific protease 23	(1 of 2) K11855 - ubiquitin carboxyl-terminal hydrolase 36/42 [EC:3.4.19.12] (USP36_42)	ubiquitin carboxyl-terminal hydrolase domain containing protein, expressed
Pp6c4-7690	C, W, S	-0.71	0.002			DEA(D/H)-box RNA helicase family protein	DEAD/DEAH box helicase	DEAD-box ATP-dependent RNA helicase, putative, expressed
Pp6c8-2590	C, W, S	-0.711	0			AT hook motif DNA-binding family protein		AT hook motif domain containing protein, expressed
Pp6c8-3410	C, W, S	-0.715	0	upregulated-target			(1 of 1) K05656 - ATP-binding cassette, subfamily B (MDR/TAP), member 9 (ABCB9, TAPL)
Pp6c25-2660	C, W, S	-0.722	0.001					expressed protein
Pp6c3-7130	C, W, S	-0.726	0				(1 of 1) PTHR11064//PTHR11064:SF45 - CCAAT-BINDING TRANSCRIPTION FACTOR-RELATED // SUBFAMILY NOT NAMED
Pp6c15-8940	C, W, S	-0.731	0	upregulated-target		(1 of 1) 3.6.1.12 - dCTP diphosphatase / Deoxycytidine-triphosphatase	(1 of 1) 3.6.1.12 - dCTP diphosphatase / Deoxycytidine-triphosphatase	MazG nucleotide pyrophosphohydrolase domain containing protein, expressed
Pp6c7-3210	C, W, S	-0.733	0.002				CDK inhibitory kinase
Pp6c5-5810	C, W, S	-0.735	0.002			fibrillarin 2	Nucleolar protein, Component of C/D snoRNPs	rRNA 2-O-methyltransferase fibrillarin 2, putative, expressed
Pp6c1-15390	C, W, S	-0.736	0.003			Leucine-rich repeat (LRR) family protein		leucine rich repeat domain containing protein, putative, expressed
Pp6c7-13920	C, W, S	-0.755	0	upregulated-target		Ras-related small GTP-binding family protein		ras-related protein, putative, expressed
Pp6c1-40	C, W, S	-0.768	0			double-stranded RNA binding protein-related / DsRBD protein-related		HEN1, putative, expressed
Pp6c15-10660	C, W, S	-0.775	0				dehydroascorbate reductase
Pp6c6-13540	C, W, S	-0.796	0
Pp6c1-14410	C, W, S	-0.802	0.008	upregulated-target		cytokinin response factor 5		AP2 domain containing protein, expressed
Pp6c21-5250	C, W, S	-0.819	0.001
Pp6c20-4830	C, W, S	-0.827	0			Pyridoxal-5'-phosphate-dependent enzyme family protein	Threonine synthase	threonine synthase, chloroplast precursor, putative, expressed
Pp6c15-2990	C, W, S	-0.833	0			nuclear RNA polymerase D1B		RNA polymerase Rpb1, domain 2 family protein, expressed
Pp6c5-10510	C, W, S	-0.836	0	upregulated-target				expressed protein
Pp6c2-20730	C, S	-0.836	0.003			Protein of unknown function (DUF2361)		expressed protein
Pp6c15-2130	C, S	-0.839	0
Pp6c11-13880	C, W, S	-0.853	0			DEAD box RNA helicase family protein	DEAD-box RNA helicase	DEAD-box ATP-dependent RNA helicase 40, putative, expressed
Pp6c11-11440	C, W, S	-0.858	0
Pp6c12-1210	C, W, S	-0.859	0.004			TBP-associated factor 15B		transposon protein, putative, CACTA, En/Spm sub-class, expressed
Pp6c3-10660	C, S	-0.86	0					flavin monooxygenase, putative, expressed
Pp6c4-6920	C, W, S	-0.86	0			zinc knuckle (CCHC-type) family protein		zinc knuckle domain containing protein, expressed
Pp6c1-5680	C, S	-0.861	0.006
Pp6c22-3750	C, W, S	-0.877	0.002			DNA repair protein Rad4 family		DNA-repair protein complementing XP-C cells, putative, expressed
Pp6c14-8900	C, S	-0.885	0
Pp6c19-5270	C, S	-0.897	0
Pp6c18-10160	C, S	-0.913	0.003			P-loop containing nucleoside triphosphate hydrolases superfamily protein	Simlar to nitric oxide associated protein protein of CSG family	GTP binding protein, putative, expressed
Pp6c3-8930	C, W, S	-0.924	0
Pp6c22-150	C, W, S	-0.928	0.003	upregulated-target		homologue of NAP57	TruB family RNA pseudouridine synthase	h/ACA ribonucleoprotein complex subunit 4, putative, expressed
Pp6c18-6550	C, W, S	-0.939	0.001			PDI-like 1-4	Protein disulfide isomerase 1	OsPDIL1-4 protein disulfide isomerase PDIL1-4, expressed
Pp6c18-6080	C, W, S	-0.946	0			Nucleic acid-binding, OB-fold-like protein
Pp6c21-4410	C, W, S	-0.959	0
Pp6c10-12270	C, W, S	-0.965	0				Amino acid transporter	transmembrane amino acid transporter protein, putative, expressed
Pp6c5-510	C, S	-0.965	0			Integrase-type DNA-binding superfamily protein		AP2 domain containing protein, expressed
Pp6c16-6130	C, W, S	-0.969	0			Pectin lyase-like superfamily protein		polygalacturonase, putative, expressed
Pp6c18-6660	C, W, S	-0.974	0			origin recognition complex second largest subunit 2	Origin recognition complex subunit 2	ORC2 - Putative origin recognition complex subunit 2, expressed
Pp6c13-2620	C, S	-0.998	0.004
